# Supplementary material for: Activation induced deaminase mutational signature overlaps with CpG methylation sites in follicular lymphoma and other cancers
Source: Sci Rep. 2016 Dec 7;6:38133. doi: 10.1038/srep38133 (PMC5141443; doi:10.1038/srep38133)
Supplement: Supplementary Dataset 2 [file srep38133-s3.csv]

chromosome	chromosome_start	chromosome_end	assembly_version	mutation_type	reference_genome_allele	mutated_from_allele	mutated_to_allele	Context
4	23666231	23666231	GRCh37	single base substitution	A	A	C	ctgctgcatgggctagtcacaacaaagccatgagacagagaaacttgaggccttggtggcacaaccttcaccccagtgtgcccagaaggtgggacacagagttaggaaaaattctggagcc
13	70180250	70180250	GRCh37	single base substitution	C	C	T	gggacattgccaaaccttatcagctccctttgatttcattgctgacctaaccaatcagcactcctggcttactggcttcccccgacccaccaagtggtccctaaaaactcagatccctgaa
20	51262559	51262559	GRCh37	single base substitution	G	G	A	gaaactgttcttggaacttaatctccaatgtggcagtactgagaggtaggtcctttaagaggtgattgcgtcatgagggctctgactttatgaatgaattaatccattcatagattaatgg
20	51262559	51262559	GRCh37	single base substitution	G	G	A	gaaactgttcttggaacttaatctccaatgtggcagtactgagaggtaggtcctttaagaggtgattgcgtcatgagggctctgactttatgaatgaattaatccattcatagattaatgg
2	165412119	165412119	GRCh37	single base substitution	T	T	A	TTTAGGAAATTTTAAATTCAATAGTTAAACCTAACTAAATTACTATTAATTAATTAGTCTTCaatttaaaataatttaaatattatatttattttaaatttattttaaatatcatatttaa
2	165412119	165412119	GRCh37	single base substitution	T	T	A	TTTAGGAAATTTTAAATTCAATAGTTAAACCTAACTAAATTACTATTAATTAATTAGTCTTCaatttaaaataatttaaatattatatttattttaaatttattttaaatatcatatttaa
2	165412119	165412119	GRCh37	single base substitution	T	T	A	TTTAGGAAATTTTAAATTCAATAGTTAAACCTAACTAAATTACTATTAATTAATTAGTCTTCaatttaaaataatttaaatattatatttattttaaatttattttaaatatcatatttaa
2	165412119	165412119	GRCh37	single base substitution	T	T	A	TTTAGGAAATTTTAAATTCAATAGTTAAACCTAACTAAATTACTATTAATTAATTAGTCTTCaatttaaaataatttaaatattatatttattttaaatttattttaaatatcatatttaa
2	165412119	165412119	GRCh37	single base substitution	T	T	A	TTTAGGAAATTTTAAATTCAATAGTTAAACCTAACTAAATTACTATTAATTAATTAGTCTTCaatttaaaataatttaaatattatatttattttaaatttattttaaatatcatatttaa
2	165412119	165412119	GRCh37	single base substitution	T	T	A	TTTAGGAAATTTTAAATTCAATAGTTAAACCTAACTAAATTACTATTAATTAATTAGTCTTCaatttaaaataatttaaatattatatttattttaaatttattttaaatatcatatttaa
5	104389375	104389375	GRCh37	single base substitution	G	G	A	cctcacagcttcgcttggctaagggagatagttccccaactctttgcacttcccaggtgaggtgatgccccactctgcttctgctgaccctctgtgggctgcaaccactgtctaaccagtc
5	104389375	104389375	GRCh37	single base substitution	G	G	A	cctcacagcttcgcttggctaagggagatagttccccaactctttgcacttcccaggtgaggtgatgccccactctgcttctgctgaccctctgtgggctgcaaccactgtctaaccagtc
X	53032917	53032917	GRCh37	single base substitution	A	A	G	TTAATGGTCAGttaactcctttaatactgataacatccctgggtggttgttattattattaatcactgttttacagatgagtaaactgaggcactgttcatcagctgacttaagcttacca
3	49656544	49656544	GRCh37	single base substitution	G	G	A	tattatagggcctggaactaatccaggggtcagtaaatgtgaattcctgaatgaatgaatGAATAAATATCTATTGTTGGAGTCATTTTCTCTCTGAGTCTCCCAGCGTTGCTAGTTAAGT
5	6138592	6138592	GRCh37	insertion of <=200bp	-	-	A	tgccactgcactccaacctgggtgacaaagcaagactccatctcaaaaaaagaaaaaaagaaaaaaaaatttagtacaacttattgatcctttatgtaatggttagtccttttagtgtcat
10	66586274	66586274	GRCh37	single base substitution	C	C	A	GGACATGTTGAAAATTAGGTCTGAATTCAAGAGAAAGTATGGCATGTCCCCGTACTATTACATCCAGCAAGACACTAAGAACGACTACCCAAAAAGCACTGCTGTACCTGTGTGGTGGAGA
4	45074120	45074120	GRCh37	single base substitution	A	A	G	gaattatactccacttacttgagttggattatccacatcaagtatttgaaatttttctgcatgaaagatttgtctattttctctatttatttctttatttaaacattggcttatattagta
18	48534631	48534631	GRCh37	single base substitution	T	T	C	actgagccacactcccagcttctgtctttttccagcttgcagatggcttattgtgggacctccccttgctatcatgtgagccaattctccctgataaactcgcttttatatatacacatat
18	48534631	48534631	GRCh37	single base substitution	T	T	C	actgagccacactcccagcttctgtctttttccagcttgcagatggcttattgtgggacctccccttgctatcatgtgagccaattctccctgataaactcgcttttatatatacacatat
18	48534631	48534631	GRCh37	single base substitution	T	T	C	actgagccacactcccagcttctgtctttttccagcttgcagatggcttattgtgggacctccccttgctatcatgtgagccaattctccctgataaactcgcttttatatatacacatat
16	63532698	63532698	GRCh37	single base substitution	C	C	A	AGAACTTCATGTTCTGCCTTTCCTAATGTGTATCTATTTTCTTTCATATGAACCATATTCCTATTAAGTTGAATTACTTGCTAATTCATGAATATGCCTTGAGGTATAATATCCTTTTGAA
11	28831318	28831318	GRCh37	single base substitution	T	T	C	ACAATGAACACGATGTGATAAAATATAGAAGAATCTTAGTGCTGCAGAAACCCGGAAAAGTGAGTGATTCATTCTGCTTGGTTTTCCAGGGGTGGTGTGGGCTAAATATCAGGAAAAGCTT
20	62833370	62833370	GRCh37	deletion of <=200bp	T	T	-	GGGAACCCCCGCGTGTCGGGAACCCCCGCGTGTCGGGAACCCCCGCGTGTCGGGAACCCCTCGCGTGTCGGGAACCCCCGCGTGTCGGGAACCTCTGCGTGTCGGGAACCCCTGTGTGCAG
20	62833370	62833370	GRCh37	deletion of <=200bp	T	T	-	GGGAACCCCCGCGTGTCGGGAACCCCCGCGTGTCGGGAACCCCCGCGTGTCGGGAACCCCTCGCGTGTCGGGAACCCCCGCGTGTCGGGAACCTCTGCGTGTCGGGAACCCCTGTGTGCAG
20	62833370	62833370	GRCh37	deletion of <=200bp	T	T	-	GGGAACCCCCGCGTGTCGGGAACCCCCGCGTGTCGGGAACCCCCGCGTGTCGGGAACCCCTCGCGTGTCGGGAACCCCCGCGTGTCGGGAACCTCTGCGTGTCGGGAACCCCTGTGTGCAG
14	28457520	28457520	GRCh37	single base substitution	C	C	A	gtaggatgtaaaaaattaaatcatcaagagcaatttgcaggtcttttaattcagtgttaacatttactgcaaatggggaagaTACATTATGGTAAATTATTTTGAACAACTCTATATCTTT
14	28457520	28457520	GRCh37	single base substitution	C	C	A	gtaggatgtaaaaaattaaatcatcaagagcaatttgcaggtcttttaattcagtgttaacatttactgcaaatggggaagaTACATTATGGTAAATTATTTTGAACAACTCTATATCTTT
11	5987994	5987994	GRCh37	single base substitution	C	C	A	ACATGAAGATTGAGACAAGAGGACTGAAAGTAGGATGAGAAAGACGGTTTAACTGTATATCTAAGACAAATAGGAAAGAGTAGGAATAAGATGGTGTCAGAAATCTGATGGAAAAGTCAGG
11	5987994	5987994	GRCh37	single base substitution	C	C	A	ACATGAAGATTGAGACAAGAGGACTGAAAGTAGGATGAGAAAGACGGTTTAACTGTATATCTAAGACAAATAGGAAAGAGTAGGAATAAGATGGTGTCAGAAATCTGATGGAAAAGTCAGG
11	5987994	5987994	GRCh37	single base substitution	C	C	A	ACATGAAGATTGAGACAAGAGGACTGAAAGTAGGATGAGAAAGACGGTTTAACTGTATATCTAAGACAAATAGGAAAGAGTAGGAATAAGATGGTGTCAGAAATCTGATGGAAAAGTCAGG
3	96215797	96215797	GRCh37	single base substitution	G	G	A	aaaagccatgaaaagcctcatccctatagatccccatgatttggactttgttgcatctttgaccttgtttcatatgacttacttcttttctcactccactcttgttacactgaccttggct
11	89023707	89023707	GRCh37	single base substitution	T	T	A	TTTTTTTGGACATTTTAAATGTACTATGTATTGAAGCCACTAACAGCAATTTAAGCTAAGTATTGTAGTCCCATTTTCaaaataattttaatatatattaaaaaCAGTAACTTTCAAGGTC
11	89023707	89023707	GRCh37	single base substitution	T	T	A	TTTTTTTGGACATTTTAAATGTACTATGTATTGAAGCCACTAACAGCAATTTAAGCTAAGTATTGTAGTCCCATTTTCaaaataattttaatatatattaaaaaCAGTAACTTTCAAGGTC
11	89023707	89023707	GRCh37	single base substitution	T	T	A	TTTTTTTGGACATTTTAAATGTACTATGTATTGAAGCCACTAACAGCAATTTAAGCTAAGTATTGTAGTCCCATTTTCaaaataattttaatatatattaaaaaCAGTAACTTTCAAGGTC
6	155679950	155679950	GRCh37	single base substitution	A	A	G	aaggtgatgtatatcccaagtacactgatttgatctttacaagttatatgaatgtattacatgggcacagagaccctacaaatatgtacatctattatgcatcaataaagaaggaaattta
14	86385293	86385293	GRCh37	single base substitution	A	A	G	CCTGAGGAGAAGGGAGAGTTAGCTGAGTTTTATGTCTGTTTCAATATGGTATACAAAAAGATCACTGCTggaaatagaagctggtcacagaagtgacagtgagaatataagcctatcagaa
11	31060443	31060443	GRCh37	single base substitution	A	A	G	TGTACCTAAGAAAAGATATCTTTTGATGAAAAAAAAAAGGGAGGGAGAAGAGAGAGATAAAGAAAGTTTAGAAGGCAAGTTTAGAAGGTAAAAGTGAAAAAAAGGGACTTACAAAAGAAAT
11	31060443	31060443	GRCh37	single base substitution	A	A	G	TGTACCTAAGAAAAGATATCTTTTGATGAAAAAAAAAAGGGAGGGAGAAGAGAGAGATAAAGAAAGTTTAGAAGGCAAGTTTAGAAGGTAAAAGTGAAAAAAAGGGACTTACAAAAGAAAT
11	31060443	31060443	GRCh37	single base substitution	A	A	G	TGTACCTAAGAAAAGATATCTTTTGATGAAAAAAAAAAGGGAGGGAGAAGAGAGAGATAAAGAAAGTTTAGAAGGCAAGTTTAGAAGGTAAAAGTGAAAAAAAGGGACTTACAAAAGAAAT
X	113834096	113834096	GRCh37	insertion of <=200bp	-	-	A	GTGAAAGATGAAATCATAACATGAACAATCAAACAAGCTCAATGGCATGATCTAAAAGATAAAAATAACATGCATTTCATAGATTGAAATCTGCTTACCTCTGTGATTATTTTTCCATGAT
X	113834096	113834096	GRCh37	insertion of <=200bp	-	-	A	GTGAAAGATGAAATCATAACATGAACAATCAAACAAGCTCAATGGCATGATCTAAAAGATAAAAATAACATGCATTTCATAGATTGAAATCTGCTTACCTCTGTGATTATTTTTCCATGAT
X	113834096	113834096	GRCh37	insertion of <=200bp	-	-	A	GTGAAAGATGAAATCATAACATGAACAATCAAACAAGCTCAATGGCATGATCTAAAAGATAAAAATAACATGCATTTCATAGATTGAAATCTGCTTACCTCTGTGATTATTTTTCCATGAT
3	93968365	93968365	GRCh37	single base substitution	C	C	A	TCCCCACTCTGCTGCTCCATCTGTACCACTCTTCACTTACAGTAGGTTTTTCTCTGGATTCCAGGCGTTCTCTCTATTCTAATACAACTTTGGGGAAGTTTCAGGCCTCAGACAAGATAGT
13	88603103	88603103	GRCh37	insertion of <=200bp	-	-	T	tcagccttcccagtggctgggactacagaagcataccacaatgcctggctaaactttttattttttgtagagatggggtctcactatgttgcccaggctggtctcgaacttctaggctcaa
12	52141257	52141257	GRCh37	single base substitution	A	A	G	GCTAAGAAATCCTAGCCTAAGAACTTTGGCTAATTTTATTATTCACATAGAGACCAAGACAGGATTTCTCTGGGTATCTGTGGCAGTTGAGAAAGAAAAACTAACAACCTCCAACAGGTGC
12	52141257	52141257	GRCh37	single base substitution	A	A	G	GCTAAGAAATCCTAGCCTAAGAACTTTGGCTAATTTTATTATTCACATAGAGACCAAGACAGGATTTCTCTGGGTATCTGTGGCAGTTGAGAAAGAAAAACTAACAACCTCCAACAGGTGC
12	52141257	52141257	GRCh37	single base substitution	A	A	G	GCTAAGAAATCCTAGCCTAAGAACTTTGGCTAATTTTATTATTCACATAGAGACCAAGACAGGATTTCTCTGGGTATCTGTGGCAGTTGAGAAAGAAAAACTAACAACCTCCAACAGGTGC
12	52141257	52141257	GRCh37	single base substitution	A	A	G	GCTAAGAAATCCTAGCCTAAGAACTTTGGCTAATTTTATTATTCACATAGAGACCAAGACAGGATTTCTCTGGGTATCTGTGGCAGTTGAGAAAGAAAAACTAACAACCTCCAACAGGTGC
12	52141257	52141257	GRCh37	single base substitution	A	A	G	GCTAAGAAATCCTAGCCTAAGAACTTTGGCTAATTTTATTATTCACATAGAGACCAAGACAGGATTTCTCTGGGTATCTGTGGCAGTTGAGAAAGAAAAACTAACAACCTCCAACAGGTGC
14	106325863	106325863	GRCh37	single base substitution	G	G	A	cccagcgtagctcagctcagctgagcccagcccaggttagctcagccccagcccaggttagctcagcccagctcagctctgcccaggttagctcagccccagtccaggttagctcagccca
14	106325863	106325863	GRCh37	single base substitution	G	G	A	cccagcgtagctcagctcagctgagcccagcccaggttagctcagccccagcccaggttagctcagcccagctcagctctgcccaggttagctcagccccagtccaggttagctcagccca
14	106325863	106325863	GRCh37	single base substitution	G	G	A	cccagcgtagctcagctcagctgagcccagcccaggttagctcagccccagcccaggttagctcagcccagctcagctctgcccaggttagctcagccccagtccaggttagctcagccca
14	106325863	106325863	GRCh37	single base substitution	G	G	A	cccagcgtagctcagctcagctgagcccagcccaggttagctcagccccagcccaggttagctcagcccagctcagctctgcccaggttagctcagccccagtccaggttagctcagccca
14	106325863	106325863	GRCh37	single base substitution	G	G	A	cccagcgtagctcagctcagctgagcccagcccaggttagctcagccccagcccaggttagctcagcccagctcagctctgcccaggttagctcagccccagtccaggttagctcagccca
14	106325863	106325863	GRCh37	single base substitution	G	G	A	cccagcgtagctcagctcagctgagcccagcccaggttagctcagccccagcccaggttagctcagcccagctcagctctgcccaggttagctcagccccagtccaggttagctcagccca
14	106325863	106325863	GRCh37	single base substitution	G	G	A	cccagcgtagctcagctcagctgagcccagcccaggttagctcagccccagcccaggttagctcagcccagctcagctctgcccaggttagctcagccccagtccaggttagctcagccca
14	106325863	106325863	GRCh37	single base substitution	G	G	A	cccagcgtagctcagctcagctgagcccagcccaggttagctcagccccagcccaggttagctcagcccagctcagctctgcccaggttagctcagccccagtccaggttagctcagccca
14	106325863	106325863	GRCh37	single base substitution	G	G	A	cccagcgtagctcagctcagctgagcccagcccaggttagctcagccccagcccaggttagctcagcccagctcagctctgcccaggttagctcagccccagtccaggttagctcagccca
14	106325863	106325863	GRCh37	single base substitution	G	G	A	cccagcgtagctcagctcagctgagcccagcccaggttagctcagccccagcccaggttagctcagcccagctcagctctgcccaggttagctcagccccagtccaggttagctcagccca
14	106325863	106325863	GRCh37	single base substitution	G	G	A	cccagcgtagctcagctcagctgagcccagcccaggttagctcagccccagcccaggttagctcagcccagctcagctctgcccaggttagctcagccccagtccaggttagctcagccca
14	106325863	106325863	GRCh37	single base substitution	G	G	A	cccagcgtagctcagctcagctgagcccagcccaggttagctcagccccagcccaggttagctcagcccagctcagctctgcccaggttagctcagccccagtccaggttagctcagccca
14	106325863	106325863	GRCh37	single base substitution	G	G	A	cccagcgtagctcagctcagctgagcccagcccaggttagctcagccccagcccaggttagctcagcccagctcagctctgcccaggttagctcagccccagtccaggttagctcagccca
14	106325863	106325863	GRCh37	single base substitution	G	G	A	cccagcgtagctcagctcagctgagcccagcccaggttagctcagccccagcccaggttagctcagcccagctcagctctgcccaggttagctcagccccagtccaggttagctcagccca
14	106325863	106325863	GRCh37	single base substitution	G	G	A	cccagcgtagctcagctcagctgagcccagcccaggttagctcagccccagcccaggttagctcagcccagctcagctctgcccaggttagctcagccccagtccaggttagctcagccca
6	153632496	153632496	GRCh37	single base substitution	A	A	G	ttcttgctctaacagaattctgagtgttctgactactccaccttctttgcagccctcttaagtggtaacttttatattctacccaagggcatgtgttgaggaaatgtccttattattcctc
6	153632496	153632496	GRCh37	single base substitution	A	A	G	ttcttgctctaacagaattctgagtgttctgactactccaccttctttgcagccctcttaagtggtaacttttatattctacccaagggcatgtgttgaggaaatgtccttattattcctc
2	165411607	165411607	GRCh37	single base substitution	G	G	A	TATGTATCACCTTGCTCCCAAAGCATACTTAGTATTTCTCTGCATCACCTGAAATTCTAAGAACATATTTGGAAAGCTATAACTAAGGAAAAAAGTGAGCAAAGGCTAAGCAGTCAGCCTT
2	165411607	165411607	GRCh37	single base substitution	G	G	A	TATGTATCACCTTGCTCCCAAAGCATACTTAGTATTTCTCTGCATCACCTGAAATTCTAAGAACATATTTGGAAAGCTATAACTAAGGAAAAAAGTGAGCAAAGGCTAAGCAGTCAGCCTT
2	165411607	165411607	GRCh37	single base substitution	G	G	A	TATGTATCACCTTGCTCCCAAAGCATACTTAGTATTTCTCTGCATCACCTGAAATTCTAAGAACATATTTGGAAAGCTATAACTAAGGAAAAAAGTGAGCAAAGGCTAAGCAGTCAGCCTT
2	165411607	165411607	GRCh37	single base substitution	G	G	A	TATGTATCACCTTGCTCCCAAAGCATACTTAGTATTTCTCTGCATCACCTGAAATTCTAAGAACATATTTGGAAAGCTATAACTAAGGAAAAAAGTGAGCAAAGGCTAAGCAGTCAGCCTT
2	165411607	165411607	GRCh37	single base substitution	G	G	A	TATGTATCACCTTGCTCCCAAAGCATACTTAGTATTTCTCTGCATCACCTGAAATTCTAAGAACATATTTGGAAAGCTATAACTAAGGAAAAAAGTGAGCAAAGGCTAAGCAGTCAGCCTT
2	165411607	165411607	GRCh37	single base substitution	G	G	A	TATGTATCACCTTGCTCCCAAAGCATACTTAGTATTTCTCTGCATCACCTGAAATTCTAAGAACATATTTGGAAAGCTATAACTAAGGAAAAAAGTGAGCAAAGGCTAAGCAGTCAGCCTT
14	64263135	64263135	GRCh37	single base substitution	G	G	A	tgaggcaggagaatcgcttgaacccgggaagcagaggttacagtaagacgagatctcgccgctgcactccagcctgggcaacagagcaagactctgcctcaaaaaaaaTTTTTGTTTTGAT
4	22825383	22825383	GRCh37	single base substitution	A	A	G	ttttaacaaaaaagtttaaaaagtaaagtaaaataaaaatagaaaaaagcttaaagaaaaaggatataaaaatatttttgcacatctgtaaaatgtgtttgtgttttaagctatgttatta
4	22825383	22825383	GRCh37	single base substitution	A	A	G	ttttaacaaaaaagtttaaaaagtaaagtaaaataaaaatagaaaaaagcttaaagaaaaaggatataaaaatatttttgcacatctgtaaaatgtgtttgtgttttaagctatgttatta
4	22825383	22825383	GRCh37	single base substitution	A	A	G	ttttaacaaaaaagtttaaaaagtaaagtaaaataaaaatagaaaaaagcttaaagaaaaaggatataaaaatatttttgcacatctgtaaaatgtgtttgtgttttaagctatgttatta
4	22825383	22825383	GRCh37	single base substitution	A	A	G	ttttaacaaaaaagtttaaaaagtaaagtaaaataaaaatagaaaaaagcttaaagaaaaaggatataaaaatatttttgcacatctgtaaaatgtgtttgtgttttaagctatgttatta
4	22825383	22825383	GRCh37	single base substitution	A	A	G	ttttaacaaaaaagtttaaaaagtaaagtaaaataaaaatagaaaaaagcttaaagaaaaaggatataaaaatatttttgcacatctgtaaaatgtgtttgtgttttaagctatgttatta
7	119397399	119397399	GRCh37	single base substitution	T	T	C	AAGTCTCTAATATGAGGCTCTTTATAAAGTTATTTAGTTTTCAGAGCATTTTATCTATCATAGGATAGTAATCAGAATTATTCTCTTAAGTTGAGATATAAATAAACCTAAACAAACTCAA
7	119397399	119397399	GRCh37	single base substitution	T	T	C	AAGTCTCTAATATGAGGCTCTTTATAAAGTTATTTAGTTTTCAGAGCATTTTATCTATCATAGGATAGTAATCAGAATTATTCTCTTAAGTTGAGATATAAATAAACCTAAACAAACTCAA
3	78141158	78141158	GRCh37	single base substitution	C	C	A	ggtttgtgtatgtgtatgtgtgtATAAAATACCAGTATAATTCACAGCAGGGGGAAAAAACCTTTTTTTATTTCAAAAGTTATGTGCATCTAATAAGatttatttttaaattatgaaatat
2	113873429	113873429	GRCh37	single base substitution	G	G	C	ACACTGGGGTGCTACAGATGCCCGTAAGTTGTCCCTTTACCCTCGATGTCCCCAGTGTTGGGACCACCTGGGAATGCCCAGCCTTGTGTGCTGATTGACTTGTAGTCCCCTGGCCCTGACT
2	113873429	113873429	GRCh37	single base substitution	G	G	C	ACACTGGGGTGCTACAGATGCCCGTAAGTTGTCCCTTTACCCTCGATGTCCCCAGTGTTGGGACCACCTGGGAATGCCCAGCCTTGTGTGCTGATTGACTTGTAGTCCCCTGGCCCTGACT
2	113873429	113873429	GRCh37	single base substitution	G	G	C	ACACTGGGGTGCTACAGATGCCCGTAAGTTGTCCCTTTACCCTCGATGTCCCCAGTGTTGGGACCACCTGGGAATGCCCAGCCTTGTGTGCTGATTGACTTGTAGTCCCCTGGCCCTGACT
2	113873429	113873429	GRCh37	single base substitution	G	G	C	ACACTGGGGTGCTACAGATGCCCGTAAGTTGTCCCTTTACCCTCGATGTCCCCAGTGTTGGGACCACCTGGGAATGCCCAGCCTTGTGTGCTGATTGACTTGTAGTCCCCTGGCCCTGACT
2	113873429	113873429	GRCh37	single base substitution	G	G	C	ACACTGGGGTGCTACAGATGCCCGTAAGTTGTCCCTTTACCCTCGATGTCCCCAGTGTTGGGACCACCTGGGAATGCCCAGCCTTGTGTGCTGATTGACTTGTAGTCCCCTGGCCCTGACT
2	113873429	113873429	GRCh37	single base substitution	G	G	C	ACACTGGGGTGCTACAGATGCCCGTAAGTTGTCCCTTTACCCTCGATGTCCCCAGTGTTGGGACCACCTGGGAATGCCCAGCCTTGTGTGCTGATTGACTTGTAGTCCCCTGGCCCTGACT
2	113873429	113873429	GRCh37	single base substitution	G	G	C	ACACTGGGGTGCTACAGATGCCCGTAAGTTGTCCCTTTACCCTCGATGTCCCCAGTGTTGGGACCACCTGGGAATGCCCAGCCTTGTGTGCTGATTGACTTGTAGTCCCCTGGCCCTGACT
1	213719447	213719447	GRCh37	single base substitution	G	G	T	GATGCTGCCTCCCCCGCTCACCTGGACCGAAGCCCAGAAATGGGTCGAATGTTCCTTTCTGGAATGAGCACATGAACTAAAGAGCAATATAGAAAATATACTGTTCTTTGGGTAGTAattt
3	1751676	1751676	GRCh37	single base substitution	C	C	A	ACTGCAGAAGGAATATCATAGCCAAAGTTTCTTCATagtgaaactttttggcattgaatgctggcttcacccactacagaaagtagagacttatacttaactttaggtacttattgtgctt
8	15074873	15074873	GRCh37	single base substitution	T	T	C	ctacttgggaggctgaggcaggagaatggcgtgaacccgggaggcggagcttgcagtgagtcgagattgcgccaccgcactccaacctgggagacacagcgagactccgtctcaaaaaaaa
2	20456907	20456907	GRCh37	single base substitution	A	A	T	ATATTGTTATTCATTAACTGTTTCAACAAAGACTTACTGCTAATGCTTTTATTTTTAAATATCAAAGACATTTTAAAAATATCTATACCAGTTAGAAACTTGTGGCAGAGAAGTTTCTAAG
2	20456907	20456907	GRCh37	single base substitution	A	A	T	ATATTGTTATTCATTAACTGTTTCAACAAAGACTTACTGCTAATGCTTTTATTTTTAAATATCAAAGACATTTTAAAAATATCTATACCAGTTAGAAACTTGTGGCAGAGAAGTTTCTAAG
2	20456907	20456907	GRCh37	single base substitution	A	A	T	ATATTGTTATTCATTAACTGTTTCAACAAAGACTTACTGCTAATGCTTTTATTTTTAAATATCAAAGACATTTTAAAAATATCTATACCAGTTAGAAACTTGTGGCAGAGAAGTTTCTAAG
2	20456907	20456907	GRCh37	single base substitution	A	A	T	ATATTGTTATTCATTAACTGTTTCAACAAAGACTTACTGCTAATGCTTTTATTTTTAAATATCAAAGACATTTTAAAAATATCTATACCAGTTAGAAACTTGTGGCAGAGAAGTTTCTAAG
2	20456907	20456907	GRCh37	single base substitution	A	A	T	ATATTGTTATTCATTAACTGTTTCAACAAAGACTTACTGCTAATGCTTTTATTTTTAAATATCAAAGACATTTTAAAAATATCTATACCAGTTAGAAACTTGTGGCAGAGAAGTTTCTAAG
2	20456907	20456907	GRCh37	single base substitution	A	A	T	ATATTGTTATTCATTAACTGTTTCAACAAAGACTTACTGCTAATGCTTTTATTTTTAAATATCAAAGACATTTTAAAAATATCTATACCAGTTAGAAACTTGTGGCAGAGAAGTTTCTAAG
2	155218527	155218527	GRCh37	single base substitution	G	G	A	TTGACTGCCATACTTGATTTAGTTTGCCCACAGTTCTTGGTAAAAGATCCTGCTACTACTGAGCCCAGTCCCATGGAATCAGCTCTAACTAAGCTATCACTTCAGACATAGAAGAGTAAAG
2	155218527	155218527	GRCh37	single base substitution	G	G	A	TTGACTGCCATACTTGATTTAGTTTGCCCACAGTTCTTGGTAAAAGATCCTGCTACTACTGAGCCCAGTCCCATGGAATCAGCTCTAACTAAGCTATCACTTCAGACATAGAAGAGTAAAG
2	155218527	155218527	GRCh37	single base substitution	G	G	A	TTGACTGCCATACTTGATTTAGTTTGCCCACAGTTCTTGGTAAAAGATCCTGCTACTACTGAGCCCAGTCCCATGGAATCAGCTCTAACTAAGCTATCACTTCAGACATAGAAGAGTAAAG
2	155218527	155218527	GRCh37	single base substitution	G	G	A	TTGACTGCCATACTTGATTTAGTTTGCCCACAGTTCTTGGTAAAAGATCCTGCTACTACTGAGCCCAGTCCCATGGAATCAGCTCTAACTAAGCTATCACTTCAGACATAGAAGAGTAAAG
2	155218527	155218527	GRCh37	single base substitution	G	G	A	TTGACTGCCATACTTGATTTAGTTTGCCCACAGTTCTTGGTAAAAGATCCTGCTACTACTGAGCCCAGTCCCATGGAATCAGCTCTAACTAAGCTATCACTTCAGACATAGAAGAGTAAAG
11	38522693	38522693	GRCh37	single base substitution	T	T	A	catttcactgttttaatttgcatttctctgatgattagtgatgttgagtatttattcatatgcttgttaggtatttgtatacctttgataattttcttcttttattattttcaagctacat
11	38522693	38522693	GRCh37	single base substitution	T	T	A	catttcactgttttaatttgcatttctctgatgattagtgatgttgagtatttattcatatgcttgttaggtatttgtatacctttgataattttcttcttttattattttcaagctacat
12	28414661	28414661	GRCh37	single base substitution	T	T	G	AACTGTGGCAAAGTACTAAAAAATTGTATATTATGAGCAAATTATCTAATTCCTCTTCTCTAGGAGTGAATATTATATGTCACATCTGCACGTCTGTGTATTAGTGGGTCAAGTTCTCAAA
12	28414661	28414661	GRCh37	single base substitution	T	T	G	AACTGTGGCAAAGTACTAAAAAATTGTATATTATGAGCAAATTATCTAATTCCTCTTCTCTAGGAGTGAATATTATATGTCACATCTGCACGTCTGTGTATTAGTGGGTCAAGTTCTCAAA
12	28414661	28414661	GRCh37	single base substitution	T	T	G	AACTGTGGCAAAGTACTAAAAAATTGTATATTATGAGCAAATTATCTAATTCCTCTTCTCTAGGAGTGAATATTATATGTCACATCTGCACGTCTGTGTATTAGTGGGTCAAGTTCTCAAA
12	28414661	28414661	GRCh37	single base substitution	T	T	G	AACTGTGGCAAAGTACTAAAAAATTGTATATTATGAGCAAATTATCTAATTCCTCTTCTCTAGGAGTGAATATTATATGTCACATCTGCACGTCTGTGTATTAGTGGGTCAAGTTCTCAAA
12	28414661	28414661	GRCh37	single base substitution	T	T	G	AACTGTGGCAAAGTACTAAAAAATTGTATATTATGAGCAAATTATCTAATTCCTCTTCTCTAGGAGTGAATATTATATGTCACATCTGCACGTCTGTGTATTAGTGGGTCAAGTTCTCAAA
12	28414661	28414661	GRCh37	single base substitution	T	T	G	AACTGTGGCAAAGTACTAAAAAATTGTATATTATGAGCAAATTATCTAATTCCTCTTCTCTAGGAGTGAATATTATATGTCACATCTGCACGTCTGTGTATTAGTGGGTCAAGTTCTCAAA
12	28414661	28414661	GRCh37	single base substitution	T	T	G	AACTGTGGCAAAGTACTAAAAAATTGTATATTATGAGCAAATTATCTAATTCCTCTTCTCTAGGAGTGAATATTATATGTCACATCTGCACGTCTGTGTATTAGTGGGTCAAGTTCTCAAA
12	28414661	28414661	GRCh37	single base substitution	T	T	G	AACTGTGGCAAAGTACTAAAAAATTGTATATTATGAGCAAATTATCTAATTCCTCTTCTCTAGGAGTGAATATTATATGTCACATCTGCACGTCTGTGTATTAGTGGGTCAAGTTCTCAAA
12	28414661	28414661	GRCh37	single base substitution	T	T	G	AACTGTGGCAAAGTACTAAAAAATTGTATATTATGAGCAAATTATCTAATTCCTCTTCTCTAGGAGTGAATATTATATGTCACATCTGCACGTCTGTGTATTAGTGGGTCAAGTTCTCAAA
12	28414661	28414661	GRCh37	single base substitution	T	T	G	AACTGTGGCAAAGTACTAAAAAATTGTATATTATGAGCAAATTATCTAATTCCTCTTCTCTAGGAGTGAATATTATATGTCACATCTGCACGTCTGTGTATTAGTGGGTCAAGTTCTCAAA
12	28414661	28414661	GRCh37	single base substitution	T	T	G	AACTGTGGCAAAGTACTAAAAAATTGTATATTATGAGCAAATTATCTAATTCCTCTTCTCTAGGAGTGAATATTATATGTCACATCTGCACGTCTGTGTATTAGTGGGTCAAGTTCTCAAA
12	28414661	28414661	GRCh37	single base substitution	T	T	G	AACTGTGGCAAAGTACTAAAAAATTGTATATTATGAGCAAATTATCTAATTCCTCTTCTCTAGGAGTGAATATTATATGTCACATCTGCACGTCTGTGTATTAGTGGGTCAAGTTCTCAAA
12	28414661	28414661	GRCh37	single base substitution	T	T	G	AACTGTGGCAAAGTACTAAAAAATTGTATATTATGAGCAAATTATCTAATTCCTCTTCTCTAGGAGTGAATATTATATGTCACATCTGCACGTCTGTGTATTAGTGGGTCAAGTTCTCAAA
18	28374295	28374295	GRCh37	deletion of <=200bp	T	T	-	ttagagagctgacggattttaaaaggagttttgcaaacagcacattttaggatctctcaatttttttttccattctctttattactgcaactggatagttcttttctgatctctcccttct
10	107628500	107628500	GRCh37	single base substitution	G	G	A	CAAAAAAAAAAAAAAAACAAAAAGAGAGAAAGCTGGACATTAGCCTTGGCCCCAGAGTCTGTCTGTACTCTAATGCAAGTTCTTGTTAATAGGCACTTGTGATTTTTTGGTTTTTCCCATA
13	93502443	93502443	GRCh37	single base substitution	A	A	C	aacttaaatttactgagagcagaggaattggaagaagagatagcaataacaacatttgaaagctggagagcagatgatacgtggtgcctaacataggatgcccaagaaagccaactccctc
12	113759586	113759586	GRCh37	insertion of <=200bp	-	-	TA	TTTGTTTAACAGAAATGGATCCATCCCAAATCTCTTGTTTCTATAATTTGCTTTTACCattatatatatatatatattaatataCCTTAATATACAGAATTTGAaacatactatagtgatt
12	113759586	113759586	GRCh37	insertion of <=200bp	-	-	TA	TTTGTTTAACAGAAATGGATCCATCCCAAATCTCTTGTTTCTATAATTTGCTTTTACCattatatatatatatatattaatataCCTTAATATACAGAATTTGAaacatactatagtgatt
12	113759586	113759586	GRCh37	insertion of <=200bp	-	-	TA	TTTGTTTAACAGAAATGGATCCATCCCAAATCTCTTGTTTCTATAATTTGCTTTTACCattatatatatatatatattaatataCCTTAATATACAGAATTTGAaacatactatagtgatt
12	113759586	113759586	GRCh37	insertion of <=200bp	-	-	TA	TTTGTTTAACAGAAATGGATCCATCCCAAATCTCTTGTTTCTATAATTTGCTTTTACCattatatatatatatatattaatataCCTTAATATACAGAATTTGAaacatactatagtgatt
12	113759586	113759586	GRCh37	insertion of <=200bp	-	-	TA	TTTGTTTAACAGAAATGGATCCATCCCAAATCTCTTGTTTCTATAATTTGCTTTTACCattatatatatatatatattaatataCCTTAATATACAGAATTTGAaacatactatagtgatt
12	113759586	113759586	GRCh37	insertion of <=200bp	-	-	TA	TTTGTTTAACAGAAATGGATCCATCCCAAATCTCTTGTTTCTATAATTTGCTTTTACCattatatatatatatatattaatataCCTTAATATACAGAATTTGAaacatactatagtgatt
12	113759586	113759586	GRCh37	insertion of <=200bp	-	-	TA	TTTGTTTAACAGAAATGGATCCATCCCAAATCTCTTGTTTCTATAATTTGCTTTTACCattatatatatatatatattaatataCCTTAATATACAGAATTTGAaacatactatagtgatt
12	113759586	113759586	GRCh37	insertion of <=200bp	-	-	TA	TTTGTTTAACAGAAATGGATCCATCCCAAATCTCTTGTTTCTATAATTTGCTTTTACCattatatatatatatatattaatataCCTTAATATACAGAATTTGAaacatactatagtgatt
12	113759586	113759586	GRCh37	insertion of <=200bp	-	-	TA	TTTGTTTAACAGAAATGGATCCATCCCAAATCTCTTGTTTCTATAATTTGCTTTTACCattatatatatatatatattaatataCCTTAATATACAGAATTTGAaacatactatagtgatt
12	113759586	113759586	GRCh37	insertion of <=200bp	-	-	TA	TTTGTTTAACAGAAATGGATCCATCCCAAATCTCTTGTTTCTATAATTTGCTTTTACCattatatatatatatatattaatataCCTTAATATACAGAATTTGAaacatactatagtgatt
12	113759586	113759586	GRCh37	insertion of <=200bp	-	-	TA	TTTGTTTAACAGAAATGGATCCATCCCAAATCTCTTGTTTCTATAATTTGCTTTTACCattatatatatatatatattaatataCCTTAATATACAGAATTTGAaacatactatagtgatt
12	113759586	113759586	GRCh37	insertion of <=200bp	-	-	TA	TTTGTTTAACAGAAATGGATCCATCCCAAATCTCTTGTTTCTATAATTTGCTTTTACCattatatatatatatatattaatataCCTTAATATACAGAATTTGAaacatactatagtgatt
12	113759586	113759586	GRCh37	insertion of <=200bp	-	-	TA	TTTGTTTAACAGAAATGGATCCATCCCAAATCTCTTGTTTCTATAATTTGCTTTTACCattatatatatatatatattaatataCCTTAATATACAGAATTTGAaacatactatagtgatt
20	19565383	19565383	GRCh37	single base substitution	A	A	G	TCCCAAGAGCCTTTAGCTCATAAGGACATGTAGTTCCCTCCCCAAACCTGTCCCTTAAGGAGGACATTGAGAGGAGCTCTGACTCAGCAGGGGATCGGCAGCAGTGGCTGCGCTCTGTGAG
5	104628211	104628211	GRCh37	single base substitution	G	G	T	ttctgcattgcatttattgaaagctcattattttgatatctatttcctttagttaggtaagtcagatggataggacagacagatggatttgttttgttaatattttgtttagaaattttaa
13	82665317	82665317	GRCh37	single base substitution	A	A	C	atttcctctgtgtccaaatgttctctttttatcaggatgctggtcatattggtttagggcacagactactcatctaatgttaacttgaccacctctataaagactttgtctccaaataaga
17	27019961	27019961	GRCh37	single base substitution	G	G	A	cccagctactcgggaggcagaggcaggagaatggcgtgaacccgggaggcagagcttgcagtgagccaagattgtgccactgcactccagcctgggcaacagagcaagactctgtctcaaa
17	27019961	27019961	GRCh37	single base substitution	G	G	A	cccagctactcgggaggcagaggcaggagaatggcgtgaacccgggaggcagagcttgcagtgagccaagattgtgccactgcactccagcctgggcaacagagcaagactctgtctcaaa
17	27019961	27019961	GRCh37	single base substitution	G	G	A	cccagctactcgggaggcagaggcaggagaatggcgtgaacccgggaggcagagcttgcagtgagccaagattgtgccactgcactccagcctgggcaacagagcaagactctgtctcaaa
17	27019961	27019961	GRCh37	single base substitution	G	G	A	cccagctactcgggaggcagaggcaggagaatggcgtgaacccgggaggcagagcttgcagtgagccaagattgtgccactgcactccagcctgggcaacagagcaagactctgtctcaaa
17	27019961	27019961	GRCh37	single base substitution	G	G	A	cccagctactcgggaggcagaggcaggagaatggcgtgaacccgggaggcagagcttgcagtgagccaagattgtgccactgcactccagcctgggcaacagagcaagactctgtctcaaa
17	27019961	27019961	GRCh37	single base substitution	G	G	A	cccagctactcgggaggcagaggcaggagaatggcgtgaacccgggaggcagagcttgcagtgagccaagattgtgccactgcactccagcctgggcaacagagcaagactctgtctcaaa
17	27019961	27019961	GRCh37	single base substitution	G	G	A	cccagctactcgggaggcagaggcaggagaatggcgtgaacccgggaggcagagcttgcagtgagccaagattgtgccactgcactccagcctgggcaacagagcaagactctgtctcaaa
17	71294571	71294571	GRCh37	single base substitution	C	C	T	TAAGCCTCCCCAGCTGAGCAGGAGATGAGCGATAAGGATCACTCCCACCCTACCGGAGATCGGCCTATTTCCAGTGACACTGAAGCTCCAAGCTGGAGGCCAGCCTCCCACATAACAGTGG
17	71294571	71294571	GRCh37	single base substitution	C	C	T	TAAGCCTCCCCAGCTGAGCAGGAGATGAGCGATAAGGATCACTCCCACCCTACCGGAGATCGGCCTATTTCCAGTGACACTGAAGCTCCAAGCTGGAGGCCAGCCTCCCACATAACAGTGG
17	71294571	71294571	GRCh37	single base substitution	C	C	T	TAAGCCTCCCCAGCTGAGCAGGAGATGAGCGATAAGGATCACTCCCACCCTACCGGAGATCGGCCTATTTCCAGTGACACTGAAGCTCCAAGCTGGAGGCCAGCCTCCCACATAACAGTGG
17	71294571	71294571	GRCh37	single base substitution	C	C	T	TAAGCCTCCCCAGCTGAGCAGGAGATGAGCGATAAGGATCACTCCCACCCTACCGGAGATCGGCCTATTTCCAGTGACACTGAAGCTCCAAGCTGGAGGCCAGCCTCCCACATAACAGTGG
17	71294571	71294571	GRCh37	single base substitution	C	C	T	TAAGCCTCCCCAGCTGAGCAGGAGATGAGCGATAAGGATCACTCCCACCCTACCGGAGATCGGCCTATTTCCAGTGACACTGAAGCTCCAAGCTGGAGGCCAGCCTCCCACATAACAGTGG
17	71294571	71294571	GRCh37	single base substitution	C	C	T	TAAGCCTCCCCAGCTGAGCAGGAGATGAGCGATAAGGATCACTCCCACCCTACCGGAGATCGGCCTATTTCCAGTGACACTGAAGCTCCAAGCTGGAGGCCAGCCTCCCACATAACAGTGG
1	103062029	103062029	GRCh37	deletion of <=200bp	A	A	-	agagtagtccaagtgaaaattatgggattcaattgaggaagcatatatggagagaaatggaaaaaaaaagttttaatatttagggataatagacaaagaattatatatggagtaaaagaga
7	132020025	132020025	GRCh37	single base substitution	A	A	T	TACAGCAACCTTCACAGGGCTCGTGAGCCATATCAGAAATTAGGATTCTAGGGAGGATGAACAATATGAACATTTTGATTCTGGAGGGAGGACACTAAATAAACAGCATCTCTTTTCTGTA
7	132020025	132020025	GRCh37	single base substitution	A	A	T	TACAGCAACCTTCACAGGGCTCGTGAGCCATATCAGAAATTAGGATTCTAGGGAGGATGAACAATATGAACATTTTGATTCTGGAGGGAGGACACTAAATAAACAGCATCTCTTTTCTGTA
19	51162314	51162314	GRCh37	single base substitution	G	G	A	CCGGGCTCAGTCCCCGCGGGCTTGCGCACCAGATCGTGCGCCACGACGACCTCCTGCTGGGCGACTACCGCCTGCACCTGCGCCGCTCCCTGGTCCGGCGGCGCATGCTCGAGGCCCTGGG
19	51162314	51162314	GRCh37	single base substitution	G	G	A	CCGGGCTCAGTCCCCGCGGGCTTGCGCACCAGATCGTGCGCCACGACGACCTCCTGCTGGGCGACTACCGCCTGCACCTGCGCCGCTCCCTGGTCCGGCGGCGCATGCTCGAGGCCCTGGG
19	51162314	51162314	GRCh37	single base substitution	G	G	A	CCGGGCTCAGTCCCCGCGGGCTTGCGCACCAGATCGTGCGCCACGACGACCTCCTGCTGGGCGACTACCGCCTGCACCTGCGCCGCTCCCTGGTCCGGCGGCGCATGCTCGAGGCCCTGGG
19	51162314	51162314	GRCh37	single base substitution	G	G	A	CCGGGCTCAGTCCCCGCGGGCTTGCGCACCAGATCGTGCGCCACGACGACCTCCTGCTGGGCGACTACCGCCTGCACCTGCGCCGCTCCCTGGTCCGGCGGCGCATGCTCGAGGCCCTGGG
19	51162314	51162314	GRCh37	single base substitution	G	G	A	CCGGGCTCAGTCCCCGCGGGCTTGCGCACCAGATCGTGCGCCACGACGACCTCCTGCTGGGCGACTACCGCCTGCACCTGCGCCGCTCCCTGGTCCGGCGGCGCATGCTCGAGGCCCTGGG
19	51162314	51162314	GRCh37	single base substitution	G	G	A	CCGGGCTCAGTCCCCGCGGGCTTGCGCACCAGATCGTGCGCCACGACGACCTCCTGCTGGGCGACTACCGCCTGCACCTGCGCCGCTCCCTGGTCCGGCGGCGCATGCTCGAGGCCCTGGG
19	51162314	51162314	GRCh37	single base substitution	G	G	A	CCGGGCTCAGTCCCCGCGGGCTTGCGCACCAGATCGTGCGCCACGACGACCTCCTGCTGGGCGACTACCGCCTGCACCTGCGCCGCTCCCTGGTCCGGCGGCGCATGCTCGAGGCCCTGGG
19	51162314	51162314	GRCh37	single base substitution	G	G	A	CCGGGCTCAGTCCCCGCGGGCTTGCGCACCAGATCGTGCGCCACGACGACCTCCTGCTGGGCGACTACCGCCTGCACCTGCGCCGCTCCCTGGTCCGGCGGCGCATGCTCGAGGCCCTGGG
19	51162314	51162314	GRCh37	single base substitution	G	G	A	CCGGGCTCAGTCCCCGCGGGCTTGCGCACCAGATCGTGCGCCACGACGACCTCCTGCTGGGCGACTACCGCCTGCACCTGCGCCGCTCCCTGGTCCGGCGGCGCATGCTCGAGGCCCTGGG
19	51162314	51162314	GRCh37	single base substitution	G	G	A	CCGGGCTCAGTCCCCGCGGGCTTGCGCACCAGATCGTGCGCCACGACGACCTCCTGCTGGGCGACTACCGCCTGCACCTGCGCCGCTCCCTGGTCCGGCGGCGCATGCTCGAGGCCCTGGG
9	25048282	25048282	GRCh37	single base substitution	G	G	T	TTCTAGGTCTATTATACAGTCCAGTGTAAGTTTAATTGTCTTATAATGATACAAGTAGAGGTTCATAGAGATAATTCTAATACATCTTCCTGAGACAATTACTGTCCATTGTCCATTAGCC
19	45730895	45730895	GRCh37	single base substitution	T	T	G	GCAATCCCCACCCAGGATCCGGGCATCCCAGGTCAGCTTCCACCTTGGATTGGTCCTCCCTCCATCACACCATGGATGCCCTCACCTCAGTGGGGGGCCGCAGTTGACCAGGGCGATGGTC
19	45730895	45730895	GRCh37	single base substitution	T	T	G	GCAATCCCCACCCAGGATCCGGGCATCCCAGGTCAGCTTCCACCTTGGATTGGTCCTCCCTCCATCACACCATGGATGCCCTCACCTCAGTGGGGGGCCGCAGTTGACCAGGGCGATGGTC
19	45730895	45730895	GRCh37	single base substitution	T	T	G	GCAATCCCCACCCAGGATCCGGGCATCCCAGGTCAGCTTCCACCTTGGATTGGTCCTCCCTCCATCACACCATGGATGCCCTCACCTCAGTGGGGGGCCGCAGTTGACCAGGGCGATGGTC
6	87844444	87844444	GRCh37	insertion of <=200bp	-	-	A	ggaatgataacaagaaaaaagtctgtacatattcagtacagacacaaccattctttttttaaaaaaatattttcaatccatggttggttgaatctacacatgtgggattcacagatgcaga
14	27813869	27813869	GRCh37	single base substitution	G	G	A	TTTAGTGTTCTATAAAAAATGCCACAATGTATTAATAATTCCCTCTACTTTACTGAGCTGGCATTATCAAAGTTCTTTATATTATTTTGATACTTGAGAAAATTATTTGTTTCCATGAAAA
14	27813869	27813869	GRCh37	single base substitution	G	G	A	TTTAGTGTTCTATAAAAAATGCCACAATGTATTAATAATTCCCTCTACTTTACTGAGCTGGCATTATCAAAGTTCTTTATATTATTTTGATACTTGAGAAAATTATTTGTTTCCATGAAAA
14	27813869	27813869	GRCh37	single base substitution	G	G	A	TTTAGTGTTCTATAAAAAATGCCACAATGTATTAATAATTCCCTCTACTTTACTGAGCTGGCATTATCAAAGTTCTTTATATTATTTTGATACTTGAGAAAATTATTTGTTTCCATGAAAA
14	27813869	27813869	GRCh37	single base substitution	G	G	A	TTTAGTGTTCTATAAAAAATGCCACAATGTATTAATAATTCCCTCTACTTTACTGAGCTGGCATTATCAAAGTTCTTTATATTATTTTGATACTTGAGAAAATTATTTGTTTCCATGAAAA
14	85210778	85210778	GRCh37	single base substitution	A	A	G	ACTAATCCATTATTATTGTTTAAAGATGCATGAGAACGACGCTTATCTTTAGTTAATACAAAAATATTTTAGTCAGATTTTCTACAAATCTGAAAGAAGGAAAATAAAATTTTTAAGCGTA
14	85210778	85210778	GRCh37	single base substitution	A	A	G	ACTAATCCATTATTATTGTTTAAAGATGCATGAGAACGACGCTTATCTTTAGTTAATACAAAAATATTTTAGTCAGATTTTCTACAAATCTGAAAGAAGGAAAATAAAATTTTTAAGCGTA
1	7201361	7201361	GRCh37	single base substitution	C	C	T	TCTTCCTGACTTGCCAGGTGTGACCGGCTTCAGAAGGCATCTGTTCTCACAGTGGCATGTCAGGGTCCTGCTCCTGTCCCCCAAACACCTTTCTTACTATAGCTTTCTAATGTCTGATTTC
1	7201361	7201361	GRCh37	single base substitution	C	C	T	TCTTCCTGACTTGCCAGGTGTGACCGGCTTCAGAAGGCATCTGTTCTCACAGTGGCATGTCAGGGTCCTGCTCCTGTCCCCCAAACACCTTTCTTACTATAGCTTTCTAATGTCTGATTTC
5	90138535	90138535	GRCh37	deletion of <=200bp	A	A	-	cagtgagccgagatggtgccactgctctccagcctgggcaacagagcaagactccatctcaaaaaaaaaaaTTGTAAAATCAAGTAGAAAACATCATTTGAATTCTTAAAAGAAAATGACT
5	90138535	90138535	GRCh37	deletion of <=200bp	A	A	-	cagtgagccgagatggtgccactgctctccagcctgggcaacagagcaagactccatctcaaaaaaaaaaaTTGTAAAATCAAGTAGAAAACATCATTTGAATTCTTAAAAGAAAATGACT
5	90138535	90138535	GRCh37	deletion of <=200bp	A	A	-	cagtgagccgagatggtgccactgctctccagcctgggcaacagagcaagactccatctcaaaaaaaaaaaTTGTAAAATCAAGTAGAAAACATCATTTGAATTCTTAAAAGAAAATGACT
3	80019567	80019567	GRCh37	single base substitution	T	T	C	acagccactacggagaacagtaggaaggttcctctaaaaagtaaagatagaactcttatataatccagcaatcccactgctaggaatttacccaaaagaaaggaagaaaggaaatcaatgt
1	73275576	73275576	GRCh37	single base substitution	C	C	T	ggactgaatagggggtacctccttatgctggaccatcctttttacaggagaaaaacaaaacctgatctgttctagtacttatgtgttttcttaaagccttagtttgattatgtcacattta
8	67055750	67055750	GRCh37	single base substitution	C	C	T	agggactttagcaattatataattcagtctttcactgtacaaatacaaacatactaacaactgtcctgaggttcaatggtttcccaaaggttgcatagctaTATTTTACTGGTTTCTTGGT
8	67055750	67055750	GRCh37	single base substitution	C	C	T	agggactttagcaattatataattcagtctttcactgtacaaatacaaacatactaacaactgtcctgaggttcaatggtttcccaaaggttgcatagctaTATTTTACTGGTTTCTTGGT
8	67055750	67055750	GRCh37	single base substitution	C	C	T	agggactttagcaattatataattcagtctttcactgtacaaatacaaacatactaacaactgtcctgaggttcaatggtttcccaaaggttgcatagctaTATTTTACTGGTTTCTTGGT
8	67055750	67055750	GRCh37	single base substitution	C	C	T	agggactttagcaattatataattcagtctttcactgtacaaatacaaacatactaacaactgtcctgaggttcaatggtttcccaaaggttgcatagctaTATTTTACTGGTTTCTTGGT
7	80365656	80365656	GRCh37	single base substitution	G	G	T	ccacttaacaaacctgcacatgtaccccttgaacatacataaaagttGGATAGAAAaaaaggaatttatgccaagtaaggtggccaaatatacatattcaataagctatggaaagagtcac
9	76104448	76104448	GRCh37	single base substitution	A	A	G	CAAATCATTTAAAGCCCTAAAGAGAAAAAGGAAAATGTTACCAAATATAAGGTTATGCCCAGGCAATTAAGGAAGCAATAACTGGAAATTATAAATGGCAGGCAAACCAAGCCTATAAGAA
18	62485741	62485741	GRCh37	single base substitution	G	G	C	AAAAAACAGGAGGCGTATTCTTAGATTCCCAACATCACAGGGAACAGCCAAACTCCCCGTGTGGCACAGGTGGAATCAAGTGCTCTTCCATGGTAGTGTGGAATTTAAAAAACAAAACAAA
4	92820849	92820849	GRCh37	single base substitution	T	T	C	tagctttatgttggagatcgtagacagtgaaataagaaaataagatattttaagagcatatagattagaaagagaggagtaaaattttctcttatttgtgggctagataattgattgtgca
9	93125007	93125007	GRCh37	single base substitution	G	G	T	ttttttttttttttttacgtaatgtacctctttgtctctagtacatttttgttttgcactgaaatctatcttgcttgatattaacataaccgcttttatgttttttgtttaaagtatcgat
5	67175022	67175022	GRCh37	deletion of <=200bp	A	A	-	TTTATATCACCATGCAGCACTGTGAAATACTTGACTCAGTCAGGCTGCATACACAGTGAGAAAAAAAAAAAGACTCATTTTCTTAGTAAACACTGCTGTATTCATAACACTTTGCTTTAGC
5	67175022	67175022	GRCh37	deletion of <=200bp	A	A	-	TTTATATCACCATGCAGCACTGTGAAATACTTGACTCAGTCAGGCTGCATACACAGTGAGAAAAAAAAAAAGACTCATTTTCTTAGTAAACACTGCTGTATTCATAACACTTTGCTTTAGC
2	115132931	115132931	GRCh37	single base substitution	G	G	A	cagccaacactgttacttctttcttaactttttgactcaaaggtacgaggaactcaaagtggctgggtggcagtcttaacttccagttccataaaattattgttatgtcttctggtggcag
4	78132957	78132957	GRCh37	single base substitution	C	C	G	accatctctactttaaaaaaaaaaaaaacaacaaacaaaactgtgtgtattggtgcatgcctataatcccagctacctgggaggcagaggttgcattagctgagatcacttcagcctggac
4	78132957	78132957	GRCh37	single base substitution	C	C	G	accatctctactttaaaaaaaaaaaaaacaacaaacaaaactgtgtgtattggtgcatgcctataatcccagctacctgggaggcagaggttgcattagctgagatcacttcagcctggac
4	78132957	78132957	GRCh37	single base substitution	C	C	G	accatctctactttaaaaaaaaaaaaaacaacaaacaaaactgtgtgtattggtgcatgcctataatcccagctacctgggaggcagaggttgcattagctgagatcacttcagcctggac
3	132862266	132862266	GRCh37	deletion of <=200bp	A	A	-	CAATTCATATTCCCCAGGATATTAAAGTACAGTGCATTCATCTGGAGCTGTTTAAAAAAGAAAAAAAAAAAGAGTGCTTTATGTTTGTATAGGTCATTTTCAATTGCATCATTTAATTTTA
3	132862266	132862266	GRCh37	deletion of <=200bp	A	A	-	CAATTCATATTCCCCAGGATATTAAAGTACAGTGCATTCATCTGGAGCTGTTTAAAAAAGAAAAAAAAAAAGAGTGCTTTATGTTTGTATAGGTCATTTTCAATTGCATCATTTAATTTTA
3	132862266	132862266	GRCh37	deletion of <=200bp	A	A	-	CAATTCATATTCCCCAGGATATTAAAGTACAGTGCATTCATCTGGAGCTGTTTAAAAAAGAAAAAAAAAAAGAGTGCTTTATGTTTGTATAGGTCATTTTCAATTGCATCATTTAATTTTA
3	132862266	132862266	GRCh37	deletion of <=200bp	A	A	-	CAATTCATATTCCCCAGGATATTAAAGTACAGTGCATTCATCTGGAGCTGTTTAAAAAAGAAAAAAAAAAAGAGTGCTTTATGTTTGTATAGGTCATTTTCAATTGCATCATTTAATTTTA
3	132862266	132862266	GRCh37	deletion of <=200bp	A	A	-	CAATTCATATTCCCCAGGATATTAAAGTACAGTGCATTCATCTGGAGCTGTTTAAAAAAGAAAAAAAAAAAGAGTGCTTTATGTTTGTATAGGTCATTTTCAATTGCATCATTTAATTTTA
3	132862266	132862266	GRCh37	deletion of <=200bp	A	A	-	CAATTCATATTCCCCAGGATATTAAAGTACAGTGCATTCATCTGGAGCTGTTTAAAAAAGAAAAAAAAAAAGAGTGCTTTATGTTTGTATAGGTCATTTTCAATTGCATCATTTAATTTTA
3	132862266	132862266	GRCh37	deletion of <=200bp	A	A	-	CAATTCATATTCCCCAGGATATTAAAGTACAGTGCATTCATCTGGAGCTGTTTAAAAAAGAAAAAAAAAAAGAGTGCTTTATGTTTGTATAGGTCATTTTCAATTGCATCATTTAATTTTA
3	132862266	132862266	GRCh37	deletion of <=200bp	A	A	-	CAATTCATATTCCCCAGGATATTAAAGTACAGTGCATTCATCTGGAGCTGTTTAAAAAAGAAAAAAAAAAAGAGTGCTTTATGTTTGTATAGGTCATTTTCAATTGCATCATTTAATTTTA
14	100938969	100938969	GRCh37	single base substitution	G	G	A	GATGGCCCTTGTTGGCAGGCCATTTCCCCACATGGGGCCACTTTTCGATCATCATCCAGAGGCCCCTGCTGGTCCCCTCAGTGAGCTTACAGATGTGCTGTTGGTCCCCTGCGTGGGTCTT
14	100938969	100938969	GRCh37	single base substitution	G	G	A	GATGGCCCTTGTTGGCAGGCCATTTCCCCACATGGGGCCACTTTTCGATCATCATCCAGAGGCCCCTGCTGGTCCCCTCAGTGAGCTTACAGATGTGCTGTTGGTCCCCTGCGTGGGTCTT
14	100938969	100938969	GRCh37	single base substitution	G	G	A	GATGGCCCTTGTTGGCAGGCCATTTCCCCACATGGGGCCACTTTTCGATCATCATCCAGAGGCCCCTGCTGGTCCCCTCAGTGAGCTTACAGATGTGCTGTTGGTCCCCTGCGTGGGTCTT
14	100938969	100938969	GRCh37	single base substitution	G	G	A	GATGGCCCTTGTTGGCAGGCCATTTCCCCACATGGGGCCACTTTTCGATCATCATCCAGAGGCCCCTGCTGGTCCCCTCAGTGAGCTTACAGATGTGCTGTTGGTCCCCTGCGTGGGTCTT
14	100938969	100938969	GRCh37	single base substitution	G	G	A	GATGGCCCTTGTTGGCAGGCCATTTCCCCACATGGGGCCACTTTTCGATCATCATCCAGAGGCCCCTGCTGGTCCCCTCAGTGAGCTTACAGATGTGCTGTTGGTCCCCTGCGTGGGTCTT
14	100938969	100938969	GRCh37	single base substitution	G	G	A	GATGGCCCTTGTTGGCAGGCCATTTCCCCACATGGGGCCACTTTTCGATCATCATCCAGAGGCCCCTGCTGGTCCCCTCAGTGAGCTTACAGATGTGCTGTTGGTCCCCTGCGTGGGTCTT
14	100938969	100938969	GRCh37	single base substitution	G	G	A	GATGGCCCTTGTTGGCAGGCCATTTCCCCACATGGGGCCACTTTTCGATCATCATCCAGAGGCCCCTGCTGGTCCCCTCAGTGAGCTTACAGATGTGCTGTTGGTCCCCTGCGTGGGTCTT
14	100938969	100938969	GRCh37	single base substitution	G	G	A	GATGGCCCTTGTTGGCAGGCCATTTCCCCACATGGGGCCACTTTTCGATCATCATCCAGAGGCCCCTGCTGGTCCCCTCAGTGAGCTTACAGATGTGCTGTTGGTCCCCTGCGTGGGTCTT
13	105800939	105800939	GRCh37	single base substitution	T	T	G	TAACTTTGTAATCATAAAATATTGTAAAAAAAAACTCAGAAAATTTGAATTCTAGTTTTTTTTTCATCTGTAACACATGAAACCATAAAATAGTGAAACTTTTCAGGATCTTACAAAATTA
4	70029000	70029000	GRCh37	single base substitution	T	T	G	TTGAGGAAAAACATGTTTAACCTGTAGGTATTTAGTATGTGGCTTTATGCTACATTTCAGTGAATTGAGATTTTGCTGCAACCTGAGTAGAATTAAAATTGAAACAAGTTCAAAGTTCAAA
4	98912865	98912865	GRCh37	single base substitution	C	C	A	cttttagttttttaaggactttccacactgttttccatagtggttttaatagtttatattcccaccaaacagtggaaaactgttcccttttcaccacatccatgccaacatctaatttttt
13	82872385	82872385	GRCh37	single base substitution	C	C	T	TGTACTAATAACAGTACACAGCCTATTACTGTGTGATATCTCCTGCTGCTTTATAATTAGCTCTGTGCATGGTTTGGATGAGTAGCTGTGTACTTCACGGACTGTTCGCCAGGTAGAACAT
5	24633496	24633496	GRCh37	deletion of <=200bp	A	A	-	CTTGATATTTGGTGAATACGTATGTTACACAAAGTAAAAATGAATTGTTTTAGAATGTATAAAAAAAATGTAAACAAATTTGTCTCTTTGAACTTCCAATGAACCCACTGAAAAATGCATT
5	24633496	24633496	GRCh37	deletion of <=200bp	A	A	-	CTTGATATTTGGTGAATACGTATGTTACACAAAGTAAAAATGAATTGTTTTAGAATGTATAAAAAAAATGTAAACAAATTTGTCTCTTTGAACTTCCAATGAACCCACTGAAAAATGCATT
16	21596477	21596477	GRCh37	insertion of <=200bp	-	-	T	CCCAGATCTAGAATGTCATGGAGTAAAAATATATCTATTTCCATTTCATTTCTAGAGTTGTTTTTTTTTTTCCCTCCCAGGTACTTCACAGTAGACCGGGCAAGCCTTACAGTATGAAACA
16	21596477	21596477	GRCh37	insertion of <=200bp	-	-	T	CCCAGATCTAGAATGTCATGGAGTAAAAATATATCTATTTCCATTTCATTTCTAGAGTTGTTTTTTTTTTTCCCTCCCAGGTACTTCACAGTAGACCGGGCAAGCCTTACAGTATGAAACA
11	91105914	91105914	GRCh37	insertion of <=200bp	-	-	T	CAAAATCATGAATTTAAGAGATAGGAAATACCTCCGAGATTATGTAGTCAAATCTGAATATTTTTTAAAAAGTAGCTTTGTTACACTTTACCTGTACTTTCAGCATTTAGATGTCCTTTGT
5	155451209	155451209	GRCh37	single base substitution	A	A	C	TTTCAGACCTTTCTTCTACAAAAGTGAATGGATATCTATCGACACAGGGAAGCTTGAGGTAAATGCCAAGAGACTGAGACAGGCAATGTGTGCTTTGATGGAGAAGATACCCCAATGGGAT
18	62892116	62892116	GRCh37	single base substitution	T	T	C	AAATTATCATAATATTTTAAAGTAGTAGCTGTTAATAAATATGCTGGTTACTACTACTTTTTTTTTCTTTTCTCTTAAATTTTGATATTTATGGGGTTCTTGCATCAATTTTTCTTTTTCA
5	15603631	15603631	GRCh37	single base substitution	C	C	A	aggaacttcctcaagctcaaccatccagttagtaaagccagaattcaggcccaagccttacttctggctccatgccctCCAGTGGGAATTCTCCACTCTGTGTAGGCAATGAGGTCATGGC
5	15603631	15603631	GRCh37	single base substitution	C	C	A	aggaacttcctcaagctcaaccatccagttagtaaagccagaattcaggcccaagccttacttctggctccatgccctCCAGTGGGAATTCTCCACTCTGTGTAGGCAATGAGGTCATGGC
5	15603631	15603631	GRCh37	single base substitution	C	C	A	aggaacttcctcaagctcaaccatccagttagtaaagccagaattcaggcccaagccttacttctggctccatgccctCCAGTGGGAATTCTCCACTCTGTGTAGGCAATGAGGTCATGGC
5	15603631	15603631	GRCh37	single base substitution	C	C	A	aggaacttcctcaagctcaaccatccagttagtaaagccagaattcaggcccaagccttacttctggctccatgccctCCAGTGGGAATTCTCCACTCTGTGTAGGCAATGAGGTCATGGC
1	98840182	98840182	GRCh37	single base substitution	T	T	G	tgtacaaaagtatttctttctttatatacttattttataagcatttttctattttaaaattttttatttatttattttacttttttagatcttttgttaaaaactaagacacaaacacaca
1	98840182	98840182	GRCh37	single base substitution	T	T	G	tgtacaaaagtatttctttctttatatacttattttataagcatttttctattttaaaattttttatttatttattttacttttttagatcttttgttaaaaactaagacacaaacacaca
7	138403784	138403784	GRCh37	single base substitution	A	A	G	gttcagaaccaacccgagcaacaaagtgagaccccatctttaccaaaaattcaaaaaattaggcaggtgtggtggcatgcacctgcggtcccagctactcgggaggctgaggcaggaagat
7	138403784	138403784	GRCh37	single base substitution	A	A	G	gttcagaaccaacccgagcaacaaagtgagaccccatctttaccaaaaattcaaaaaattaggcaggtgtggtggcatgcacctgcggtcccagctactcgggaggctgaggcaggaagat
7	138403784	138403784	GRCh37	single base substitution	A	A	G	gttcagaaccaacccgagcaacaaagtgagaccccatctttaccaaaaattcaaaaaattaggcaggtgtggtggcatgcacctgcggtcccagctactcgggaggctgaggcaggaagat
3	110607279	110607279	GRCh37	single base substitution	G	G	T	TGTACCAAATTTGTAGCAAATAACTTTTATGTGAAAATCAGTATTGTAGATGGGGCTGAAGATATGGCTAACTAGGCTCCCACTAATAGTTTTTCTATGATAGAAAAACTAACCTGAAACA
3	110607279	110607279	GRCh37	single base substitution	G	G	T	TGTACCAAATTTGTAGCAAATAACTTTTATGTGAAAATCAGTATTGTAGATGGGGCTGAAGATATGGCTAACTAGGCTCCCACTAATAGTTTTTCTATGATAGAAAAACTAACCTGAAACA
1	17225763	17225763	GRCh37	insertion of <=200bp	-	-	A	ggattgctttaggccagcggttggagaccagcctggggaacagggcaagacctcatctctaaaaaaacacaaggcaagctgagccaggaggattgcctgagcccagaagttccaagttggt
1	17225763	17225763	GRCh37	insertion of <=200bp	-	-	A	ggattgctttaggccagcggttggagaccagcctggggaacagggcaagacctcatctctaaaaaaacacaaggcaagctgagccaggaggattgcctgagcccagaagttccaagttggt
10	21219112	21219112	GRCh37	single base substitution	C	C	A	ccacctccatttagatgtccacatccaaccaaaatgtgtctacctttaatttatcccttccctagtcttcctcatctaagctgactagccattccactcactcatttactagaaacaaaat
10	21219112	21219112	GRCh37	single base substitution	C	C	A	ccacctccatttagatgtccacatccaaccaaaatgtgtctacctttaatttatcccttccctagtcttcctcatctaagctgactagccattccactcactcatttactagaaacaaaat
8	36127237	36127237	GRCh37	insertion of <=200bp	-	-	T	aagattgcaccattgcactccagcctgagtaacagagcgagactccgtctaaaaaaaaaaatatatatatatatatatatGAAAATTTACTTTCTTCCAAAAGCTATTTATGTATTTAACA
8	36127237	36127237	GRCh37	insertion of <=200bp	-	-	T	aagattgcaccattgcactccagcctgagtaacagagcgagactccgtctaaaaaaaaaaatatatatatatatatatatGAAAATTTACTTTCTTCCAAAAGCTATTTATGTATTTAACA
10	8724817	8724817	GRCh37	single base substitution	T	T	G	CAACCCATCCTGTGAATCATATCTACTCAGATCTGATTCTTTTTTTAACTTGCATGAAAATTCCTTGAACCTGTATAATTGTTTTTTAATCTAAAAATAGACCATATATGTAGGTATTTTT
7	19009045	19009045	GRCh37	single base substitution	G	G	T	aacacagtgtacaagtgagcctcaaaagtactttgctaattgtgagtaacttaacttcatgctaaaacaaagtccaatactctctcaaataatatgacaaaatccaatagccaaaaaatgt
7	19009045	19009045	GRCh37	single base substitution	G	G	T	aacacagtgtacaagtgagcctcaaaagtactttgctaattgtgagtaacttaacttcatgctaaaacaaagtccaatactctctcaaataatatgacaaaatccaatagccaaaaaatgt
7	19009045	19009045	GRCh37	single base substitution	G	G	T	aacacagtgtacaagtgagcctcaaaagtactttgctaattgtgagtaacttaacttcatgctaaaacaaagtccaatactctctcaaataatatgacaaaatccaatagccaaaaaatgt
7	19009045	19009045	GRCh37	single base substitution	G	G	T	aacacagtgtacaagtgagcctcaaaagtactttgctaattgtgagtaacttaacttcatgctaaaacaaagtccaatactctctcaaataatatgacaaaatccaatagccaaaaaatgt
7	19009045	19009045	GRCh37	single base substitution	G	G	T	aacacagtgtacaagtgagcctcaaaagtactttgctaattgtgagtaacttaacttcatgctaaaacaaagtccaatactctctcaaataatatgacaaaatccaatagccaaaaaatgt
3	21726776	21726776	GRCh37	single base substitution	A	A	C	TTGCTTTAATATTCAAGAAATGCAAGAGGAGTGTCTCTGAAGATTTTATGGCTACTGGCTATTTGGAAACATTACTTGCCTTGGTGACAAGAATTCAACCTATGCTTGAAACACAAGCACA
3	21726776	21726776	GRCh37	single base substitution	A	A	C	TTGCTTTAATATTCAAGAAATGCAAGAGGAGTGTCTCTGAAGATTTTATGGCTACTGGCTATTTGGAAACATTACTTGCCTTGGTGACAAGAATTCAACCTATGCTTGAAACACAAGCACA
3	21726776	21726776	GRCh37	single base substitution	A	A	C	TTGCTTTAATATTCAAGAAATGCAAGAGGAGTGTCTCTGAAGATTTTATGGCTACTGGCTATTTGGAAACATTACTTGCCTTGGTGACAAGAATTCAACCTATGCTTGAAACACAAGCACA
3	21726776	21726776	GRCh37	single base substitution	A	A	C	TTGCTTTAATATTCAAGAAATGCAAGAGGAGTGTCTCTGAAGATTTTATGGCTACTGGCTATTTGGAAACATTACTTGCCTTGGTGACAAGAATTCAACCTATGCTTGAAACACAAGCACA
3	21726776	21726776	GRCh37	single base substitution	A	A	C	TTGCTTTAATATTCAAGAAATGCAAGAGGAGTGTCTCTGAAGATTTTATGGCTACTGGCTATTTGGAAACATTACTTGCCTTGGTGACAAGAATTCAACCTATGCTTGAAACACAAGCACA
X	93157601	93157601	GRCh37	single base substitution	T	T	C	catagaatttatagactgcttttggcagtatggtcattttcacactattgaatctacccatcagtgagtgtaggatgtgtttctatttgtttatgtcatctattatttctttcagcagtgt
21	18219187	18219187	GRCh37	single base substitution	T	T	C	GTTTTCAGTCTCTGCTTAGATTTTACTTAAAAATATTTTCCTAATTTATTTCCCAACATCTTTTCCTGCTGGTATTTCTTTTTTTCCATCATTTATTTATAATGAAGGCTCCTCCAAATAC
11	38580039	38580039	GRCh37	single base substitution	G	G	C	gtactaagtaaatattagctGATACTACTAGAGCAAGTAAAttcatatccatccttacatgagctttataataaccctgatagaaattattaccatatcaattttaaagatcagaatactg
6	48748591	48748591	GRCh37	deletion of <=200bp	A	A	-	aataaaaagctggaaactaaatcatatcaccagagaaaaacaccttcactaaaggcagacaaaaaaaaaagaaagaaggaagatcacaaaagaactggaaaacaaatgttaaaatagcatg
12	6696696	6696696	GRCh37	single base substitution	T	T	G	TCTCATCCTGGTTACGGTCTAGCAGCCGTTCAATGGCCTTATCATCGTAGTGGATAACACTGCTATCTTCTCCCTCTTTGTTGTCTCCTCCTATAAAAAATCAAGGGCCCACATCCCCAAA
12	6696696	6696696	GRCh37	single base substitution	T	T	G	TCTCATCCTGGTTACGGTCTAGCAGCCGTTCAATGGCCTTATCATCGTAGTGGATAACACTGCTATCTTCTCCCTCTTTGTTGTCTCCTCCTATAAAAAATCAAGGGCCCACATCCCCAAA
12	6696696	6696696	GRCh37	single base substitution	T	T	G	TCTCATCCTGGTTACGGTCTAGCAGCCGTTCAATGGCCTTATCATCGTAGTGGATAACACTGCTATCTTCTCCCTCTTTGTTGTCTCCTCCTATAAAAAATCAAGGGCCCACATCCCCAAA
12	6696696	6696696	GRCh37	single base substitution	T	T	G	TCTCATCCTGGTTACGGTCTAGCAGCCGTTCAATGGCCTTATCATCGTAGTGGATAACACTGCTATCTTCTCCCTCTTTGTTGTCTCCTCCTATAAAAAATCAAGGGCCCACATCCCCAAA
12	6696696	6696696	GRCh37	single base substitution	T	T	G	TCTCATCCTGGTTACGGTCTAGCAGCCGTTCAATGGCCTTATCATCGTAGTGGATAACACTGCTATCTTCTCCCTCTTTGTTGTCTCCTCCTATAAAAAATCAAGGGCCCACATCCCCAAA
12	6696696	6696696	GRCh37	single base substitution	T	T	G	TCTCATCCTGGTTACGGTCTAGCAGCCGTTCAATGGCCTTATCATCGTAGTGGATAACACTGCTATCTTCTCCCTCTTTGTTGTCTCCTCCTATAAAAAATCAAGGGCCCACATCCCCAAA
12	6696696	6696696	GRCh37	single base substitution	T	T	G	TCTCATCCTGGTTACGGTCTAGCAGCCGTTCAATGGCCTTATCATCGTAGTGGATAACACTGCTATCTTCTCCCTCTTTGTTGTCTCCTCCTATAAAAAATCAAGGGCCCACATCCCCAAA
12	6696696	6696696	GRCh37	single base substitution	T	T	G	TCTCATCCTGGTTACGGTCTAGCAGCCGTTCAATGGCCTTATCATCGTAGTGGATAACACTGCTATCTTCTCCCTCTTTGTTGTCTCCTCCTATAAAAAATCAAGGGCCCACATCCCCAAA
12	6696696	6696696	GRCh37	single base substitution	T	T	G	TCTCATCCTGGTTACGGTCTAGCAGCCGTTCAATGGCCTTATCATCGTAGTGGATAACACTGCTATCTTCTCCCTCTTTGTTGTCTCCTCCTATAAAAAATCAAGGGCCCACATCCCCAAA
18	53712072	53712072	GRCh37	single base substitution	G	G	A	AACTGCCAAATTCAGGCAACCTGTGGAAAACTTGCAGAGGCTCTGGTAGATTCTGGGATCGTCAAGGGCAGGATGCCTGCCTACCGTTCTCTAGAATCACCCCAGTGCAGAGCCTGGCAGA
18	53712072	53712072	GRCh37	single base substitution	G	G	A	AACTGCCAAATTCAGGCAACCTGTGGAAAACTTGCAGAGGCTCTGGTAGATTCTGGGATCGTCAAGGGCAGGATGCCTGCCTACCGTTCTCTAGAATCACCCCAGTGCAGAGCCTGGCAGA
18	53712072	53712072	GRCh37	single base substitution	G	G	A	AACTGCCAAATTCAGGCAACCTGTGGAAAACTTGCAGAGGCTCTGGTAGATTCTGGGATCGTCAAGGGCAGGATGCCTGCCTACCGTTCTCTAGAATCACCCCAGTGCAGAGCCTGGCAGA
18	53712072	53712072	GRCh37	single base substitution	G	G	A	AACTGCCAAATTCAGGCAACCTGTGGAAAACTTGCAGAGGCTCTGGTAGATTCTGGGATCGTCAAGGGCAGGATGCCTGCCTACCGTTCTCTAGAATCACCCCAGTGCAGAGCCTGGCAGA
4	45901062	45901062	GRCh37	single base substitution	G	G	T	acttgggtttttaaaagcaatatacatatggataaagaatcttacatagaagttacatttgggagacgaagtggagaaagatgtgtaaacagaaccctcaagctattgtacctctgccaga
3	87768954	87768954	GRCh37	deletion of <=200bp	A	A	-	ccaaattagtagaaggaaagaaataacgagatcagatcaaaagtaaatgaaattgaaactaaaaaaaaaaatcaaaaaacaaaaagtctgttttctaaataaacaaacaaaattaacaaat
1	105442736	105442736	GRCh37	single base substitution	A	A	G	TATTTCTTACATTCAAAATTAAAACACTTTTCTCCATTTTATCAATCTTCCTAACCTAGAATAAAGTTTTTTGATATGTATACATATAGaaaattatataaaataaaatataGATGTATAT
19	597714	597714	GRCh37	single base substitution	C	C	T	TGGCGGTTTCTAGGTCCCCCTTGACAGTTTCTAGGTCTCCTTGGTGGTTTCTAGGTCTTCCTGGTGGTTTCTAGGTCCTCCTGGTGGTTTCTAGGTCCTCCTGGTGGTTTCTAGGTCCCCC
1	167821682	167821682	GRCh37	insertion of <=200bp	-	-	A	cagtgagccgagatcgttccactgcaccccagcctgggcgacagagtgagactctgtctcaaaaaaaaaaGCTCATAACGGATACTACATAAACATTTATTGAACAAGTAAACAAAGTAAA
1	167821682	167821682	GRCh37	insertion of <=200bp	-	-	A	cagtgagccgagatcgttccactgcaccccagcctgggcgacagagtgagactctgtctcaaaaaaaaaaGCTCATAACGGATACTACATAAACATTTATTGAACAAGTAAACAAAGTAAA
1	167821682	167821682	GRCh37	insertion of <=200bp	-	-	A	cagtgagccgagatcgttccactgcaccccagcctgggcgacagagtgagactctgtctcaaaaaaaaaaGCTCATAACGGATACTACATAAACATTTATTGAACAAGTAAACAAAGTAAA
1	167821682	167821682	GRCh37	insertion of <=200bp	-	-	A	cagtgagccgagatcgttccactgcaccccagcctgggcgacagagtgagactctgtctcaaaaaaaaaaGCTCATAACGGATACTACATAAACATTTATTGAACAAGTAAACAAAGTAAA
3	84775764	84775764	GRCh37	single base substitution	A	A	C	TATGTACATAGCAGATGTGCTTAGAAGTATTTTTTtaaatgactgaatgagtgaatgaataaatatgtgaataaTCTTTATCTAGATAACTTCTTTGGCTATGAGGTACAGTTACGGGAAA
10	112888319	112888319	GRCh37	single base substitution	G	G	T	cggtttccTTCTGCGTTGACTGGGCACTTGCCCCACTTTCCCAAGCTGGGCTCGGGTTTTGTTCCGATATGGAAATGTGGCTGCAGAGGGGCTGAGGTTAGCAGAGGCTCACCCAGGATGG
5	57842889	57842889	GRCh37	single base substitution	G	G	A	aaaaaatcaataaacatattcaagtatacaCACATTTATGTATGGATTTTATGTTATTTAGCAGATGATAAAGATGACATAAAATCATGAGGCCATTAAAATGTAGAAACAggcccggcgc
13	63887375	63887375	GRCh37	single base substitution	C	C	T	tatttgaaaatatgcaatcataggagataaaagaaaaaataataaaaaaaatgaagcatgcctacaggatctagaaaatatcctcaaaaggacaaatgtaagagtaattggccttaaaaag
10	132866128	132866128	GRCh37	single base substitution	C	C	T	CGGATCCCCAGTGGCCTCTGCCCTCACCCCACACTCACCAAGAATCTTCTGTGGCAGATGCGGTGGCTCCCTGGCCTCCTTGCCATGAGAGGGAGTGTCTGGGCAGTGGGAGGCCATGTCC
16	7229735	7229735	GRCh37	insertion of <=200bp	-	-	T	ATGCATTGTCCTTCATTTGTATATAGAACTCTTTAAAAAGAAATTCACCATCTTCCCAGAtttttttttctttttgtttgagatggagtcttgctctgtcactcagtctggaatgcagtgg
16	7229735	7229735	GRCh37	insertion of <=200bp	-	-	T	ATGCATTGTCCTTCATTTGTATATAGAACTCTTTAAAAAGAAATTCACCATCTTCCCAGAtttttttttctttttgtttgagatggagtcttgctctgtcactcagtctggaatgcagtgg
16	7229735	7229735	GRCh37	insertion of <=200bp	-	-	T	ATGCATTGTCCTTCATTTGTATATAGAACTCTTTAAAAAGAAATTCACCATCTTCCCAGAtttttttttctttttgtttgagatggagtcttgctctgtcactcagtctggaatgcagtgg
16	7229735	7229735	GRCh37	insertion of <=200bp	-	-	T	ATGCATTGTCCTTCATTTGTATATAGAACTCTTTAAAAAGAAATTCACCATCTTCCCAGAtttttttttctttttgtttgagatggagtcttgctctgtcactcagtctggaatgcagtgg
16	7229735	7229735	GRCh37	insertion of <=200bp	-	-	T	ATGCATTGTCCTTCATTTGTATATAGAACTCTTTAAAAAGAAATTCACCATCTTCCCAGAtttttttttctttttgtttgagatggagtcttgctctgtcactcagtctggaatgcagtgg
16	7229735	7229735	GRCh37	insertion of <=200bp	-	-	T	ATGCATTGTCCTTCATTTGTATATAGAACTCTTTAAAAAGAAATTCACCATCTTCCCAGAtttttttttctttttgtttgagatggagtcttgctctgtcactcagtctggaatgcagtgg
16	7229735	7229735	GRCh37	insertion of <=200bp	-	-	T	ATGCATTGTCCTTCATTTGTATATAGAACTCTTTAAAAAGAAATTCACCATCTTCCCAGAtttttttttctttttgtttgagatggagtcttgctctgtcactcagtctggaatgcagtgg
16	7229735	7229735	GRCh37	insertion of <=200bp	-	-	T	ATGCATTGTCCTTCATTTGTATATAGAACTCTTTAAAAAGAAATTCACCATCTTCCCAGAtttttttttctttttgtttgagatggagtcttgctctgtcactcagtctggaatgcagtgg
16	7229735	7229735	GRCh37	insertion of <=200bp	-	-	T	ATGCATTGTCCTTCATTTGTATATAGAACTCTTTAAAAAGAAATTCACCATCTTCCCAGAtttttttttctttttgtttgagatggagtcttgctctgtcactcagtctggaatgcagtgg
16	7229735	7229735	GRCh37	insertion of <=200bp	-	-	T	ATGCATTGTCCTTCATTTGTATATAGAACTCTTTAAAAAGAAATTCACCATCTTCCCAGAtttttttttctttttgtttgagatggagtcttgctctgtcactcagtctggaatgcagtgg
13	70580672	70580672	GRCh37	single base substitution	T	T	C	attcgaaagtattccccctcaagtttttttttttttttcaaagagtttgagaaggatttgtattagttatttgttaaaagtttggtagactccaccagtgaagccatttgtcctggggctt
13	70580672	70580672	GRCh37	single base substitution	T	T	C	attcgaaagtattccccctcaagtttttttttttttttcaaagagtttgagaaggatttgtattagttatttgttaaaagtttggtagactccaccagtgaagccatttgtcctggggctt
4	91502617	91502617	GRCh37	single base substitution	T	T	G	TGAAATGATCACTGTGAGACGGAAAGGAAGGAAGACTTGGTTAAGATCTGTTTGATTACGTTCTACTTAATGCAAGTTTATACATAGTTAAGGGgtatgtgtgtgtgtttgtgtgtgtatc
4	91502617	91502617	GRCh37	single base substitution	T	T	G	TGAAATGATCACTGTGAGACGGAAAGGAAGGAAGACTTGGTTAAGATCTGTTTGATTACGTTCTACTTAATGCAAGTTTATACATAGTTAAGGGgtatgtgtgtgtgtttgtgtgtgtatc
4	91502617	91502617	GRCh37	single base substitution	T	T	G	TGAAATGATCACTGTGAGACGGAAAGGAAGGAAGACTTGGTTAAGATCTGTTTGATTACGTTCTACTTAATGCAAGTTTATACATAGTTAAGGGgtatgtgtgtgtgtttgtgtgtgtatc
4	91502617	91502617	GRCh37	single base substitution	T	T	G	TGAAATGATCACTGTGAGACGGAAAGGAAGGAAGACTTGGTTAAGATCTGTTTGATTACGTTCTACTTAATGCAAGTTTATACATAGTTAAGGGgtatgtgtgtgtgtttgtgtgtgtatc
6	112566569	112566569	GRCh37	single base substitution	G	G	T	AGGGTTCTATAGTCCTAGCATCCCAGGGCCTGAGGCTTACTAGACATTTCTCTTCCCTTTGGCTGGTGTCTATGTTATGTGTTTCTTTGGACTGACATTTGGCTTTCTAGAGCTGCTTGGT
6	112566569	112566569	GRCh37	single base substitution	G	G	T	AGGGTTCTATAGTCCTAGCATCCCAGGGCCTGAGGCTTACTAGACATTTCTCTTCCCTTTGGCTGGTGTCTATGTTATGTGTTTCTTTGGACTGACATTTGGCTTTCTAGAGCTGCTTGGT
6	112566569	112566569	GRCh37	single base substitution	G	G	T	AGGGTTCTATAGTCCTAGCATCCCAGGGCCTGAGGCTTACTAGACATTTCTCTTCCCTTTGGCTGGTGTCTATGTTATGTGTTTCTTTGGACTGACATTTGGCTTTCTAGAGCTGCTTGGT
6	112566569	112566569	GRCh37	single base substitution	G	G	T	AGGGTTCTATAGTCCTAGCATCCCAGGGCCTGAGGCTTACTAGACATTTCTCTTCCCTTTGGCTGGTGTCTATGTTATGTGTTTCTTTGGACTGACATTTGGCTTTCTAGAGCTGCTTGGT
6	112566569	112566569	GRCh37	single base substitution	G	G	T	AGGGTTCTATAGTCCTAGCATCCCAGGGCCTGAGGCTTACTAGACATTTCTCTTCCCTTTGGCTGGTGTCTATGTTATGTGTTTCTTTGGACTGACATTTGGCTTTCTAGAGCTGCTTGGT
6	112566569	112566569	GRCh37	single base substitution	G	G	T	AGGGTTCTATAGTCCTAGCATCCCAGGGCCTGAGGCTTACTAGACATTTCTCTTCCCTTTGGCTGGTGTCTATGTTATGTGTTTCTTTGGACTGACATTTGGCTTTCTAGAGCTGCTTGGT
6	112566569	112566569	GRCh37	single base substitution	G	G	T	AGGGTTCTATAGTCCTAGCATCCCAGGGCCTGAGGCTTACTAGACATTTCTCTTCCCTTTGGCTGGTGTCTATGTTATGTGTTTCTTTGGACTGACATTTGGCTTTCTAGAGCTGCTTGGT
6	112566569	112566569	GRCh37	single base substitution	G	G	T	AGGGTTCTATAGTCCTAGCATCCCAGGGCCTGAGGCTTACTAGACATTTCTCTTCCCTTTGGCTGGTGTCTATGTTATGTGTTTCTTTGGACTGACATTTGGCTTTCTAGAGCTGCTTGGT
6	112566569	112566569	GRCh37	single base substitution	G	G	T	AGGGTTCTATAGTCCTAGCATCCCAGGGCCTGAGGCTTACTAGACATTTCTCTTCCCTTTGGCTGGTGTCTATGTTATGTGTTTCTTTGGACTGACATTTGGCTTTCTAGAGCTGCTTGGT
6	112566569	112566569	GRCh37	single base substitution	G	G	T	AGGGTTCTATAGTCCTAGCATCCCAGGGCCTGAGGCTTACTAGACATTTCTCTTCCCTTTGGCTGGTGTCTATGTTATGTGTTTCTTTGGACTGACATTTGGCTTTCTAGAGCTGCTTGGT
6	112566569	112566569	GRCh37	single base substitution	G	G	T	AGGGTTCTATAGTCCTAGCATCCCAGGGCCTGAGGCTTACTAGACATTTCTCTTCCCTTTGGCTGGTGTCTATGTTATGTGTTTCTTTGGACTGACATTTGGCTTTCTAGAGCTGCTTGGT
6	112566569	112566569	GRCh37	single base substitution	G	G	T	AGGGTTCTATAGTCCTAGCATCCCAGGGCCTGAGGCTTACTAGACATTTCTCTTCCCTTTGGCTGGTGTCTATGTTATGTGTTTCTTTGGACTGACATTTGGCTTTCTAGAGCTGCTTGGT
6	112566569	112566569	GRCh37	single base substitution	G	G	T	AGGGTTCTATAGTCCTAGCATCCCAGGGCCTGAGGCTTACTAGACATTTCTCTTCCCTTTGGCTGGTGTCTATGTTATGTGTTTCTTTGGACTGACATTTGGCTTTCTAGAGCTGCTTGGT
6	112566569	112566569	GRCh37	single base substitution	G	G	T	AGGGTTCTATAGTCCTAGCATCCCAGGGCCTGAGGCTTACTAGACATTTCTCTTCCCTTTGGCTGGTGTCTATGTTATGTGTTTCTTTGGACTGACATTTGGCTTTCTAGAGCTGCTTGGT
6	112566569	112566569	GRCh37	single base substitution	G	G	T	AGGGTTCTATAGTCCTAGCATCCCAGGGCCTGAGGCTTACTAGACATTTCTCTTCCCTTTGGCTGGTGTCTATGTTATGTGTTTCTTTGGACTGACATTTGGCTTTCTAGAGCTGCTTGGT
6	112566569	112566569	GRCh37	single base substitution	G	G	T	AGGGTTCTATAGTCCTAGCATCCCAGGGCCTGAGGCTTACTAGACATTTCTCTTCCCTTTGGCTGGTGTCTATGTTATGTGTTTCTTTGGACTGACATTTGGCTTTCTAGAGCTGCTTGGT
6	112566569	112566569	GRCh37	single base substitution	G	G	T	AGGGTTCTATAGTCCTAGCATCCCAGGGCCTGAGGCTTACTAGACATTTCTCTTCCCTTTGGCTGGTGTCTATGTTATGTGTTTCTTTGGACTGACATTTGGCTTTCTAGAGCTGCTTGGT
6	112566569	112566569	GRCh37	single base substitution	G	G	T	AGGGTTCTATAGTCCTAGCATCCCAGGGCCTGAGGCTTACTAGACATTTCTCTTCCCTTTGGCTGGTGTCTATGTTATGTGTTTCTTTGGACTGACATTTGGCTTTCTAGAGCTGCTTGGT
6	112566569	112566569	GRCh37	single base substitution	G	G	T	AGGGTTCTATAGTCCTAGCATCCCAGGGCCTGAGGCTTACTAGACATTTCTCTTCCCTTTGGCTGGTGTCTATGTTATGTGTTTCTTTGGACTGACATTTGGCTTTCTAGAGCTGCTTGGT
2	4768966	4768966	GRCh37	single base substitution	A	A	G	ttttttcttttgatgcattttaggtttctattatactgtggttgtgtgtatataaactttaaactgtatttcttttagggaaatttactgtttatgatagtgtaatttacttatgtatctt
10	44890036	44890036	GRCh37	deletion of <=200bp	T	T	-	GGAATAATTCAAAGAGCCTTTGGGTGGTTAGAGAACCTGGAGGTGGGGGTGAGGGTCTGCTTTTTTTTTGTGGAGGCACCAGAAGCTCTGAGGATGACATTTTTCTGTCCTGCAGAAGTGC
4	138884392	138884392	GRCh37	single base substitution	C	C	A	ACTCTGCCGCATATCCATTATTAACTGCATTCCTGAGTATTTCTTTCCCTTCCTTCTGTTCTCCCCTTTCTCTCTCCTATGACCTCAAAGACTGTCAATTTTCACTTGTCCCATTCCTTTG
2	242793873	242793873	GRCh37	single base substitution	G	G	A	GCCGGGCACCCCCAGAGACCGCAGGCGGGCACACGCGTGGGCCAGGCACCCCTGGAGACCGCAGGCAGGCACACACATGGGCCGGGCACCCCCGGAGACCGCAGGTGGGCTGGGGCCCCAG
2	242793873	242793873	GRCh37	single base substitution	G	G	A	GCCGGGCACCCCCAGAGACCGCAGGCGGGCACACGCGTGGGCCAGGCACCCCTGGAGACCGCAGGCAGGCACACACATGGGCCGGGCACCCCCGGAGACCGCAGGTGGGCTGGGGCCCCAG
2	242793873	242793873	GRCh37	single base substitution	G	G	A	GCCGGGCACCCCCAGAGACCGCAGGCGGGCACACGCGTGGGCCAGGCACCCCTGGAGACCGCAGGCAGGCACACACATGGGCCGGGCACCCCCGGAGACCGCAGGTGGGCTGGGGCCCCAG
11	131117375	131117375	GRCh37	single base substitution	C	C	T	GGTGAGTGCACTACCTTCTACTCTAGAAAAATAGAATGAAAATGGGCTGGCTGCAGAAACCAGGAACTTGTCTGATCCCTACGTGTATTATTCCCTTTTCCTTGTTCTATGCTATTTCTCA
9	83187024	83187024	GRCh37	deletion of <=200bp	A	A	-	gacattaaaaagaagaaagatctcaaatcaaaaatctaatgttacaactgaaagaactagaaaaaaaaaacaaactaaacccaaaagaagcaaaagaaggaaataaaaaagattatgtcat
11	2643537	2643537	GRCh37	single base substitution	T	T	G	tacgtttccaattgcgaagtcttgagtaattttccattttctcagtatgtaatgtcctcctttgtctcctataacaatttttaaattcaagtttatttcttttattagtataattacctcc
11	2643537	2643537	GRCh37	single base substitution	T	T	G	tacgtttccaattgcgaagtcttgagtaattttccattttctcagtatgtaatgtcctcctttgtctcctataacaatttttaaattcaagtttatttcttttattagtataattacctcc
11	2643537	2643537	GRCh37	single base substitution	T	T	G	tacgtttccaattgcgaagtcttgagtaattttccattttctcagtatgtaatgtcctcctttgtctcctataacaatttttaaattcaagtttatttcttttattagtataattacctcc
X	97978581	97978581	GRCh37	single base substitution	G	G	T	ttctcaagtttagaccatattttaggtcacaaaagaagtcttaaaacattcaaaaaaattgaaataatatcaagcatcttctctgaccacaatggaataaattacaaattaataacaggag
11	91379380	91379380	GRCh37	single base substitution	C	C	A	ATATTGCCTGTAAGCAAACTCAAAACTCTGACATATTCACAGCATAATCTATGTCCTTGACTCCTTCTGCACCGTTGGTGCCTGTTAGAATCTATGACTTGGAGAAATTTTTAAGGAAAGA
10	99399493	99399493	GRCh37	single base substitution	A	A	T	cgcctgaggccaggagttcaagaccagcccaggcaacatagagataacctaactctaaaaaaataataataatattttaaaaagaaaTCTTCAGGGCTTCCTAGGAAAAcctggaggcaat
10	99399493	99399493	GRCh37	single base substitution	A	A	T	cgcctgaggccaggagttcaagaccagcccaggcaacatagagataacctaactctaaaaaaataataataatattttaaaaagaaaTCTTCAGGGCTTCCTAGGAAAAcctggaggcaat
10	99399493	99399493	GRCh37	single base substitution	A	A	T	cgcctgaggccaggagttcaagaccagcccaggcaacatagagataacctaactctaaaaaaataataataatattttaaaaagaaaTCTTCAGGGCTTCCTAGGAAAAcctggaggcaat
3	84890332	84890332	GRCh37	single base substitution	A	A	T	tgggggaactgcccccatcattcaattatctccacctagctcctcccatgtcatgcagagattattgcaaattaaggtgagatttggatgtggatacagccaaaccatatcaAGCACCTAC
3	84890332	84890332	GRCh37	single base substitution	A	A	T	tgggggaactgcccccatcattcaattatctccacctagctcctcccatgtcatgcagagattattgcaaattaaggtgagatttggatgtggatacagccaaaccatatcaAGCACCTAC
11	89546674	89546674	GRCh37	single base substitution	T	T	A	TAACCCATTCTCCAAAGGTGACCCCTCTGTTAAGTGATAGTAAATTATCTTCAATGTCATTTAAGTTCACCAGTTTCTTGTGAAATGTTTTTAACTTTAAAAAGTTTAAAAACACAAAAAG
11	89546674	89546674	GRCh37	single base substitution	T	T	A	TAACCCATTCTCCAAAGGTGACCCCTCTGTTAAGTGATAGTAAATTATCTTCAATGTCATTTAAGTTCACCAGTTTCTTGTGAAATGTTTTTAACTTTAAAAAGTTTAAAAACACAAAAAG
12	21725406	21725406	GRCh37	single base substitution	C	C	A	TCCTTATACTGAAATTTTAAAAACCTTTCATGTATATAATTTGGTATTCTTATGTGTCACCCAAATTCTAAATTTAGTGTGAGCATGGGGGCTTCTGCTGTGTAAAATGACTATGAATTTA
1	215541628	215541628	GRCh37	single base substitution	A	A	C	gaaATACATATATCCTTTTCCACTAAGACAGGAATTACAAATATTACTAAAGCATTAGAAAGCAGAAGCATGCATACAGTTAGGTGAAGTTAATCTATTCAAGACTTCCCATAGGGGTGAC
10	109762185	109762185	GRCh37	single base substitution	C	C	A	TTGGGAAACTAAGGCACTTTAACCACACATCAGATCCAGGAAAAAAACCATACAACCCAGCTGTGAACAGAAGCTGAACATTTTGATGttaaaaattaaaaaaaaaaaacttaaaaaataa
10	109762185	109762185	GRCh37	single base substitution	C	C	A	TTGGGAAACTAAGGCACTTTAACCACACATCAGATCCAGGAAAAAAACCATACAACCCAGCTGTGAACAGAAGCTGAACATTTTGATGttaaaaattaaaaaaaaaaaacttaaaaaataa
10	109762185	109762185	GRCh37	single base substitution	C	C	A	TTGGGAAACTAAGGCACTTTAACCACACATCAGATCCAGGAAAAAAACCATACAACCCAGCTGTGAACAGAAGCTGAACATTTTGATGttaaaaattaaaaaaaaaaaacttaaaaaataa
10	109762185	109762185	GRCh37	single base substitution	C	C	A	TTGGGAAACTAAGGCACTTTAACCACACATCAGATCCAGGAAAAAAACCATACAACCCAGCTGTGAACAGAAGCTGAACATTTTGATGttaaaaattaaaaaaaaaaaacttaaaaaataa
10	109762185	109762185	GRCh37	single base substitution	C	C	A	TTGGGAAACTAAGGCACTTTAACCACACATCAGATCCAGGAAAAAAACCATACAACCCAGCTGTGAACAGAAGCTGAACATTTTGATGttaaaaattaaaaaaaaaaaacttaaaaaataa
10	109762185	109762185	GRCh37	single base substitution	C	C	A	TTGGGAAACTAAGGCACTTTAACCACACATCAGATCCAGGAAAAAAACCATACAACCCAGCTGTGAACAGAAGCTGAACATTTTGATGttaaaaattaaaaaaaaaaaacttaaaaaataa
10	109762185	109762185	GRCh37	single base substitution	C	C	A	TTGGGAAACTAAGGCACTTTAACCACACATCAGATCCAGGAAAAAAACCATACAACCCAGCTGTGAACAGAAGCTGAACATTTTGATGttaaaaattaaaaaaaaaaaacttaaaaaataa
10	109762185	109762185	GRCh37	single base substitution	C	C	A	TTGGGAAACTAAGGCACTTTAACCACACATCAGATCCAGGAAAAAAACCATACAACCCAGCTGTGAACAGAAGCTGAACATTTTGATGttaaaaattaaaaaaaaaaaacttaaaaaataa
10	109762185	109762185	GRCh37	single base substitution	C	C	A	TTGGGAAACTAAGGCACTTTAACCACACATCAGATCCAGGAAAAAAACCATACAACCCAGCTGTGAACAGAAGCTGAACATTTTGATGttaaaaattaaaaaaaaaaaacttaaaaaataa
10	109762185	109762185	GRCh37	single base substitution	C	C	A	TTGGGAAACTAAGGCACTTTAACCACACATCAGATCCAGGAAAAAAACCATACAACCCAGCTGTGAACAGAAGCTGAACATTTTGATGttaaaaattaaaaaaaaaaaacttaaaaaataa
10	109762185	109762185	GRCh37	single base substitution	C	C	A	TTGGGAAACTAAGGCACTTTAACCACACATCAGATCCAGGAAAAAAACCATACAACCCAGCTGTGAACAGAAGCTGAACATTTTGATGttaaaaattaaaaaaaaaaaacttaaaaaataa
12	75223603	75223603	GRCh37	single base substitution	G	G	A	ttttttcttgacacggaactttgctctgtcgcccaggctggagtgcaatggagtgatctcggctcactgcaacctctaccccaccgggttctagcaattctcgtgcttctgcctcctcaat
19	27803512	27803512	GRCh37	insertion of <=200bp	-	-	A	tcatctacgaaagttgaacctttcatttgattgagcagttttgaaacactctttttgtagatctgcaagtggatatttggagcgatttgaggcctgttgtgggaaaggaaatatcttcaca
2	32389668	32389668	GRCh37	single base substitution	A	A	G	ccaaagtgctgggattacagacgtgagcaccacaccTACTCAGTTGTTCTGTATACCATTAcatgttcagcaaccctaatccaaccatctgaaattaaaatgctccaaaatcaaaactttt
2	32389668	32389668	GRCh37	single base substitution	A	A	G	ccaaagtgctgggattacagacgtgagcaccacaccTACTCAGTTGTTCTGTATACCATTAcatgttcagcaaccctaatccaaccatctgaaattaaaatgctccaaaatcaaaactttt
2	32389668	32389668	GRCh37	single base substitution	A	A	G	ccaaagtgctgggattacagacgtgagcaccacaccTACTCAGTTGTTCTGTATACCATTAcatgttcagcaaccctaatccaaccatctgaaattaaaatgctccaaaatcaaaactttt
2	32389668	32389668	GRCh37	single base substitution	A	A	G	ccaaagtgctgggattacagacgtgagcaccacaccTACTCAGTTGTTCTGTATACCATTAcatgttcagcaaccctaatccaaccatctgaaattaaaatgctccaaaatcaaaactttt
2	32389668	32389668	GRCh37	single base substitution	A	A	G	ccaaagtgctgggattacagacgtgagcaccacaccTACTCAGTTGTTCTGTATACCATTAcatgttcagcaaccctaatccaaccatctgaaattaaaatgctccaaaatcaaaactttt
2	32389668	32389668	GRCh37	single base substitution	A	A	G	ccaaagtgctgggattacagacgtgagcaccacaccTACTCAGTTGTTCTGTATACCATTAcatgttcagcaaccctaatccaaccatctgaaattaaaatgctccaaaatcaaaactttt
2	32389668	32389668	GRCh37	single base substitution	A	A	G	ccaaagtgctgggattacagacgtgagcaccacaccTACTCAGTTGTTCTGTATACCATTAcatgttcagcaaccctaatccaaccatctgaaattaaaatgctccaaaatcaaaactttt
2	32389668	32389668	GRCh37	single base substitution	A	A	G	ccaaagtgctgggattacagacgtgagcaccacaccTACTCAGTTGTTCTGTATACCATTAcatgttcagcaaccctaatccaaccatctgaaattaaaatgctccaaaatcaaaactttt
2	32389668	32389668	GRCh37	single base substitution	A	A	G	ccaaagtgctgggattacagacgtgagcaccacaccTACTCAGTTGTTCTGTATACCATTAcatgttcagcaaccctaatccaaccatctgaaattaaaatgctccaaaatcaaaactttt
2	32389668	32389668	GRCh37	single base substitution	A	A	G	ccaaagtgctgggattacagacgtgagcaccacaccTACTCAGTTGTTCTGTATACCATTAcatgttcagcaaccctaatccaaccatctgaaattaaaatgctccaaaatcaaaactttt
2	32389668	32389668	GRCh37	single base substitution	A	A	G	ccaaagtgctgggattacagacgtgagcaccacaccTACTCAGTTGTTCTGTATACCATTAcatgttcagcaaccctaatccaaccatctgaaattaaaatgctccaaaatcaaaactttt
2	32389668	32389668	GRCh37	single base substitution	A	A	G	ccaaagtgctgggattacagacgtgagcaccacaccTACTCAGTTGTTCTGTATACCATTAcatgttcagcaaccctaatccaaccatctgaaattaaaatgctccaaaatcaaaactttt
8	27016280	27016280	GRCh37	deletion of <=200bp	A	A	-	GGAAAAAAATCTATGAACATTTTATTAAGAGATAATCCCTCTCTAGGTTCACTTACAGATAAAAAAAAAAAGTTAGGTTTTATTATTGTAGTCTCTTCTCATCATCCGGTTTTGCAGAAAA
6	140695263	140695263	GRCh37	deletion of <=200bp	C	C	-	gatggggcggtggggcagaggcgctccccacatctcagacgatgggcggctgggcagagacgctcctcacttcctagacgggatggcggccgggaagaggtgctcctcttcccagactggg
4	28310236	28310236	GRCh37	single base substitution	G	G	C	gacagacggagtcagagagaaagagacagaaagacagaaagagaaggaaggagagagatggaagtagtaaagaaaaaagtgtaccctattcctttaaaagccagagtaaatttaaaaccta
1	59659713	59659713	GRCh37	single base substitution	G	G	A	ctaggttttgccttttaaaaggaggagaattatggtcttgatttaagaccaccacaCTTCGCAACATGAGAATGAACTGGCAGCTCTGTAATGAGTTACCTGtcctccgctttgaaggagt
7	54181815	54181815	GRCh37	single base substitution	C	C	T	CTGCTAGCATGGGGATTTCTAATGGGAAACACCCCTCCCTGCACCACTCTCTTCATGTATCTCACAAATGCCTCTACCTAAATTTGTGGTCTGTTTTCCACAAGGATACTCCCTACTATGG
8	39385831	39385831	GRCh37	insertion of <=200bp	-	-	A	AAAACTATTCCAAGTTATTAAAGAATAGAAGTTTATTGAAATAAAGGTGCCCTGAATGAGAAAAAAAATTTCAAGAAACTCTGATAAAAACTTATATCACTGAGGTATAATGAAATTAATA
2	116280649	116280649	GRCh37	single base substitution	A	A	C	CATCTTCTGGCGTGTTGACTAAGCTGCCGAGATACGTTTCTTATTCGTGTATCATCAGTAAGTTTCTCTGCAGCATCAGTGACCTGCCCACGACTCTTTAATTTCAGAGAAGATTCAGCAG
2	116280649	116280649	GRCh37	single base substitution	A	A	C	CATCTTCTGGCGTGTTGACTAAGCTGCCGAGATACGTTTCTTATTCGTGTATCATCAGTAAGTTTCTCTGCAGCATCAGTGACCTGCCCACGACTCTTTAATTTCAGAGAAGATTCAGCAG
2	116280649	116280649	GRCh37	single base substitution	A	A	C	CATCTTCTGGCGTGTTGACTAAGCTGCCGAGATACGTTTCTTATTCGTGTATCATCAGTAAGTTTCTCTGCAGCATCAGTGACCTGCCCACGACTCTTTAATTTCAGAGAAGATTCAGCAG
2	116280649	116280649	GRCh37	single base substitution	A	A	C	CATCTTCTGGCGTGTTGACTAAGCTGCCGAGATACGTTTCTTATTCGTGTATCATCAGTAAGTTTCTCTGCAGCATCAGTGACCTGCCCACGACTCTTTAATTTCAGAGAAGATTCAGCAG
2	116280649	116280649	GRCh37	single base substitution	A	A	C	CATCTTCTGGCGTGTTGACTAAGCTGCCGAGATACGTTTCTTATTCGTGTATCATCAGTAAGTTTCTCTGCAGCATCAGTGACCTGCCCACGACTCTTTAATTTCAGAGAAGATTCAGCAG
2	116280649	116280649	GRCh37	single base substitution	A	A	C	CATCTTCTGGCGTGTTGACTAAGCTGCCGAGATACGTTTCTTATTCGTGTATCATCAGTAAGTTTCTCTGCAGCATCAGTGACCTGCCCACGACTCTTTAATTTCAGAGAAGATTCAGCAG
2	116280649	116280649	GRCh37	single base substitution	A	A	C	CATCTTCTGGCGTGTTGACTAAGCTGCCGAGATACGTTTCTTATTCGTGTATCATCAGTAAGTTTCTCTGCAGCATCAGTGACCTGCCCACGACTCTTTAATTTCAGAGAAGATTCAGCAG
2	116280649	116280649	GRCh37	single base substitution	A	A	C	CATCTTCTGGCGTGTTGACTAAGCTGCCGAGATACGTTTCTTATTCGTGTATCATCAGTAAGTTTCTCTGCAGCATCAGTGACCTGCCCACGACTCTTTAATTTCAGAGAAGATTCAGCAG
2	116280649	116280649	GRCh37	single base substitution	A	A	C	CATCTTCTGGCGTGTTGACTAAGCTGCCGAGATACGTTTCTTATTCGTGTATCATCAGTAAGTTTCTCTGCAGCATCAGTGACCTGCCCACGACTCTTTAATTTCAGAGAAGATTCAGCAG
2	116280649	116280649	GRCh37	single base substitution	A	A	C	CATCTTCTGGCGTGTTGACTAAGCTGCCGAGATACGTTTCTTATTCGTGTATCATCAGTAAGTTTCTCTGCAGCATCAGTGACCTGCCCACGACTCTTTAATTTCAGAGAAGATTCAGCAG
1	163877984	163877984	GRCh37	deletion of <=200bp	T	T	-	gtctttgcattgaaggattagttatttattccagtcttttctgtcttgtttgtttgtttcttttttttggatgtgtttgtttaaatgtttttgtaatttacctgttgattttctttcttct
10	25251647	25251647	GRCh37	single base substitution	G	G	A	TTTGAAGCAGTTTTCTCTTTCCATAGCCATTGTATATGCCATTCGGTTACTGTGGTCAGTGGTTTTCTTGCCTTAGAACTCACTTTACCTTAGATTCTCTTCTGCGTCTTAGCTCAGCAAA
7	140552264	140552264	GRCh37	single base substitution	T	T	C	AACCAAAAACCAAACAAACAAACAAAACACACAgcagaagctcaagctccatctcagatctactgaactttaacaaaatgattcatatgcatattaaagtctgagaagcagtgATAGAGGT
7	140552264	140552264	GRCh37	single base substitution	T	T	C	AACCAAAAACCAAACAAACAAACAAAACACACAgcagaagctcaagctccatctcagatctactgaactttaacaaaatgattcatatgcatattaaagtctgagaagcagtgATAGAGGT
7	140552264	140552264	GRCh37	single base substitution	T	T	C	AACCAAAAACCAAACAAACAAACAAAACACACAgcagaagctcaagctccatctcagatctactgaactttaacaaaatgattcatatgcatattaaagtctgagaagcagtgATAGAGGT
8	84087175	84087175	GRCh37	single base substitution	T	T	C	GACCCATATCTGATAAAACAGCTTGGAGAAGAGCATATTAGTGAGGTTCAGGACTTTTCTTGTGGACTAGTGTTTAGAACATTGGGGTGAAGTCTGGAAGCCCTATTATAAGGGCTGAGTC
15	76029288	76029288	GRCh37	insertion of <=200bp	-	-	GGA	TCCTCGCCACATAATTCTATCTCAGTCATGCCCCGGACTGCGTTGAAGCCAGGCTGCCTTGAAGCTCTCCTAGACTGCTCTTTTCCCCAAGGAAGGGTCATGATTTGCCAAATGTTTCGCA
15	76029288	76029288	GRCh37	insertion of <=200bp	-	-	GGA	TCCTCGCCACATAATTCTATCTCAGTCATGCCCCGGACTGCGTTGAAGCCAGGCTGCCTTGAAGCTCTCCTAGACTGCTCTTTTCCCCAAGGAAGGGTCATGATTTGCCAAATGTTTCGCA
15	76029288	76029288	GRCh37	insertion of <=200bp	-	-	GGA	TCCTCGCCACATAATTCTATCTCAGTCATGCCCCGGACTGCGTTGAAGCCAGGCTGCCTTGAAGCTCTCCTAGACTGCTCTTTTCCCCAAGGAAGGGTCATGATTTGCCAAATGTTTCGCA
20	16140285	16140285	GRCh37	single base substitution	T	T	A	ACACATTCCCATTCAAAGGTATTTGGAAACACATTGTATGTGCTGTCCTGGCACtttttttaaaaatttttttaagttctggtgtacatgtgccggatgtccaagtttgtcacacaggtaa
20	19211306	19211306	GRCh37	insertion of <=200bp	-	-	G	atgggtatagaaagacatattgatgggggggaatggATGGGTATAGAAAGACATATTGATGGGGGGGGTGCCCTTTACAACAGTTCCTTTCAGCAACAAATGCCTCATGTTTCTGAGATGG
10	85277415	85277415	GRCh37	single base substitution	C	C	G	TATCTGGCTCTACTGACCAAAGCGTGTTGCCATGGTGATAAGGGAATCAAGTCAGCAGGTCCTACTGTGAGAATTTTCCACTCCAGATGCTTCATCAGTTCCATCTTGCTCATCTCCAGAC
10	125125176	125125176	GRCh37	single base substitution	G	G	A	GACTGCACCAGAGCATTCTCATCTAATTCTAACAAACATCATAGTAGTCCCCAGGAGAGCGGGGCCTTGGTGACGTATGGCCACTATTACAGCACCCAGTTGGCCAAATGTCTCCAACTTT
4	125706638	125706638	GRCh37	single base substitution	A	A	G	AAGATCAAAATTTACTGACTGCTTTTTGAAAAAGTAACTGGAAGTTCCCTTTAGACTTCTAACTTTTGCGTCTGTTTTCAAGGATAACAGTAAAATATTCATCCTTAAGTTCTGACTTAGC
8	90102475	90102475	GRCh37	deletion of <=200bp	A	A	-	GAAGCTTCAATACAAAAATAAACAGAGTAAGTTAACATTATTGACTAAAATGGACTAATGAAAAAGGAAGCAGAGGAGAGGGAATAAGAGAAATATGTACGTTACAGAATTCCTTGGAATA
22	28964145	28964145	GRCh37	single base substitution	A	A	C	tcagctgtgaactgcattttcagagtaatactaatataaacaattctaacaagaattatgatataattacattgggagaatgaaagtacagaaagtgtgcatatgtgccagaaaaggggaa
18	30258967	30258967	GRCh37	single base substitution	G	G	A	AATGCAAAGAAATCACATTTTAACATAGAAGGATACAAAGTTAATACAAAACATGTCGACGTAAAGGAATGGTGTGTGGCTTGAAATGAAAGAGCACCGTTGAAAGAGATAAAGAATAAAA
14	21482427	21482427	GRCh37	single base substitution	A	A	G	aaagaaagaagaaaaaaagaaagaagaaagaaagaaagaaagaaagaaagaaagaaagaaagaaagaaagaaagaaggaaagaaagaagaaagaGAAGGAAAAAGAGGAAGGAAGGTGGTG
14	21482427	21482427	GRCh37	single base substitution	A	A	G	aaagaaagaagaaaaaaagaaagaagaaagaaagaaagaaagaaagaaagaaagaaagaaagaaagaaagaaagaaggaaagaaagaagaaagaGAAGGAAAAAGAGGAAGGAAGGTGGTG
14	21482427	21482427	GRCh37	single base substitution	A	A	G	aaagaaagaagaaaaaaagaaagaagaaagaaagaaagaaagaaagaaagaaagaaagaaagaaagaaagaaagaaggaaagaaagaagaaagaGAAGGAAAAAGAGGAAGGAAGGTGGTG
14	21482427	21482427	GRCh37	single base substitution	A	A	G	aaagaaagaagaaaaaaagaaagaagaaagaaagaaagaaagaaagaaagaaagaaagaaagaaagaaagaaagaaggaaagaaagaagaaagaGAAGGAAAAAGAGGAAGGAAGGTGGTG
14	21482427	21482427	GRCh37	single base substitution	A	A	G	aaagaaagaagaaaaaaagaaagaagaaagaaagaaagaaagaaagaaagaaagaaagaaagaaagaaagaaagaaggaaagaaagaagaaagaGAAGGAAAAAGAGGAAGGAAGGTGGTG
14	21482427	21482427	GRCh37	single base substitution	A	A	G	aaagaaagaagaaaaaaagaaagaagaaagaaagaaagaaagaaagaaagaaagaaagaaagaaagaaagaaagaaggaaagaaagaagaaagaGAAGGAAAAAGAGGAAGGAAGGTGGTG
14	21482427	21482427	GRCh37	single base substitution	A	A	G	aaagaaagaagaaaaaaagaaagaagaaagaaagaaagaaagaaagaaagaaagaaagaaagaaagaaagaaagaaggaaagaaagaagaaagaGAAGGAAAAAGAGGAAGGAAGGTGGTG
14	21482427	21482427	GRCh37	single base substitution	A	A	G	aaagaaagaagaaaaaaagaaagaagaaagaaagaaagaaagaaagaaagaaagaaagaaagaaagaaagaaagaaggaaagaaagaagaaagaGAAGGAAAAAGAGGAAGGAAGGTGGTG
14	21482427	21482427	GRCh37	single base substitution	A	A	G	aaagaaagaagaaaaaaagaaagaagaaagaaagaaagaaagaaagaaagaaagaaagaaagaaagaaagaaagaaggaaagaaagaagaaagaGAAGGAAAAAGAGGAAGGAAGGTGGTG
14	21482427	21482427	GRCh37	single base substitution	A	A	G	aaagaaagaagaaaaaaagaaagaagaaagaaagaaagaaagaaagaaagaaagaaagaaagaaagaaagaaagaaggaaagaaagaagaaagaGAAGGAAAAAGAGGAAGGAAGGTGGTG
14	21482427	21482427	GRCh37	single base substitution	A	A	G	aaagaaagaagaaaaaaagaaagaagaaagaaagaaagaaagaaagaaagaaagaaagaaagaaagaaagaaagaaggaaagaaagaagaaagaGAAGGAAAAAGAGGAAGGAAGGTGGTG
14	21482427	21482427	GRCh37	single base substitution	A	A	G	aaagaaagaagaaaaaaagaaagaagaaagaaagaaagaaagaaagaaagaaagaaagaaagaaagaaagaaagaaggaaagaaagaagaaagaGAAGGAAAAAGAGGAAGGAAGGTGGTG
14	21482427	21482427	GRCh37	single base substitution	A	A	G	aaagaaagaagaaaaaaagaaagaagaaagaaagaaagaaagaaagaaagaaagaaagaaagaaagaaagaaagaaggaaagaaagaagaaagaGAAGGAAAAAGAGGAAGGAAGGTGGTG
14	21482427	21482427	GRCh37	single base substitution	A	A	G	aaagaaagaagaaaaaaagaaagaagaaagaaagaaagaaagaaagaaagaaagaaagaaagaaagaaagaaagaaggaaagaaagaagaaagaGAAGGAAAAAGAGGAAGGAAGGTGGTG
14	21482427	21482427	GRCh37	single base substitution	A	A	G	aaagaaagaagaaaaaaagaaagaagaaagaaagaaagaaagaaagaaagaaagaaagaaagaaagaaagaaagaaggaaagaaagaagaaagaGAAGGAAAAAGAGGAAGGAAGGTGGTG
14	21482427	21482427	GRCh37	single base substitution	A	A	G	aaagaaagaagaaaaaaagaaagaagaaagaaagaaagaaagaaagaaagaaagaaagaaagaaagaaagaaagaaggaaagaaagaagaaagaGAAGGAAAAAGAGGAAGGAAGGTGGTG
14	21482427	21482427	GRCh37	single base substitution	A	A	G	aaagaaagaagaaaaaaagaaagaagaaagaaagaaagaaagaaagaaagaaagaaagaaagaaagaaagaaagaaggaaagaaagaagaaagaGAAGGAAAAAGAGGAAGGAAGGTGGTG
14	21482427	21482427	GRCh37	single base substitution	A	A	G	aaagaaagaagaaaaaaagaaagaagaaagaaagaaagaaagaaagaaagaaagaaagaaagaaagaaagaaagaaggaaagaaagaagaaagaGAAGGAAAAAGAGGAAGGAAGGTGGTG
14	21482427	21482427	GRCh37	single base substitution	A	A	G	aaagaaagaagaaaaaaagaaagaagaaagaaagaaagaaagaaagaaagaaagaaagaaagaaagaaagaaagaaggaaagaaagaagaaagaGAAGGAAAAAGAGGAAGGAAGGTGGTG
14	21482427	21482427	GRCh37	single base substitution	A	A	G	aaagaaagaagaaaaaaagaaagaagaaagaaagaaagaaagaaagaaagaaagaaagaaagaaagaaagaaagaaggaaagaaagaagaaagaGAAGGAAAAAGAGGAAGGAAGGTGGTG
14	21482427	21482427	GRCh37	single base substitution	A	A	G	aaagaaagaagaaaaaaagaaagaagaaagaaagaaagaaagaaagaaagaaagaaagaaagaaagaaagaaagaaggaaagaaagaagaaagaGAAGGAAAAAGAGGAAGGAAGGTGGTG
14	21482427	21482427	GRCh37	single base substitution	A	A	G	aaagaaagaagaaaaaaagaaagaagaaagaaagaaagaaagaaagaaagaaagaaagaaagaaagaaagaaagaaggaaagaaagaagaaagaGAAGGAAAAAGAGGAAGGAAGGTGGTG
14	21482427	21482427	GRCh37	single base substitution	A	A	G	aaagaaagaagaaaaaaagaaagaagaaagaaagaaagaaagaaagaaagaaagaaagaaagaaagaaagaaagaaggaaagaaagaagaaagaGAAGGAAAAAGAGGAAGGAAGGTGGTG
14	21482427	21482427	GRCh37	single base substitution	A	A	G	aaagaaagaagaaaaaaagaaagaagaaagaaagaaagaaagaaagaaagaaagaaagaaagaaagaaagaaagaaggaaagaaagaagaaagaGAAGGAAAAAGAGGAAGGAAGGTGGTG
14	21482427	21482427	GRCh37	single base substitution	A	A	G	aaagaaagaagaaaaaaagaaagaagaaagaaagaaagaaagaaagaaagaaagaaagaaagaaagaaagaaagaaggaaagaaagaagaaagaGAAGGAAAAAGAGGAAGGAAGGTGGTG
14	21482427	21482427	GRCh37	single base substitution	A	A	G	aaagaaagaagaaaaaaagaaagaagaaagaaagaaagaaagaaagaaagaaagaaagaaagaaagaaagaaagaaggaaagaaagaagaaagaGAAGGAAAAAGAGGAAGGAAGGTGGTG
14	21482427	21482427	GRCh37	single base substitution	A	A	G	aaagaaagaagaaaaaaagaaagaagaaagaaagaaagaaagaaagaaagaaagaaagaaagaaagaaagaaagaaggaaagaaagaagaaagaGAAGGAAAAAGAGGAAGGAAGGTGGTG
14	21482427	21482427	GRCh37	single base substitution	A	A	G	aaagaaagaagaaaaaaagaaagaagaaagaaagaaagaaagaaagaaagaaagaaagaaagaaagaaagaaagaaggaaagaaagaagaaagaGAAGGAAAAAGAGGAAGGAAGGTGGTG
14	21482427	21482427	GRCh37	single base substitution	A	A	G	aaagaaagaagaaaaaaagaaagaagaaagaaagaaagaaagaaagaaagaaagaaagaaagaaagaaagaaagaaggaaagaaagaagaaagaGAAGGAAAAAGAGGAAGGAAGGTGGTG
14	21482427	21482427	GRCh37	single base substitution	A	A	G	aaagaaagaagaaaaaaagaaagaagaaagaaagaaagaaagaaagaaagaaagaaagaaagaaagaaagaaagaaggaaagaaagaagaaagaGAAGGAAAAAGAGGAAGGAAGGTGGTG
14	21482427	21482427	GRCh37	single base substitution	A	A	G	aaagaaagaagaaaaaaagaaagaagaaagaaagaaagaaagaaagaaagaaagaaagaaagaaagaaagaaagaaggaaagaaagaagaaagaGAAGGAAAAAGAGGAAGGAAGGTGGTG
14	21482427	21482427	GRCh37	single base substitution	A	A	G	aaagaaagaagaaaaaaagaaagaagaaagaaagaaagaaagaaagaaagaaagaaagaaagaaagaaagaaagaaggaaagaaagaagaaagaGAAGGAAAAAGAGGAAGGAAGGTGGTG
14	34372521	34372522	GRCh37	deletion of <=200bp	AC	AC	-	tgatgaccaaagttaagaactcagtaaataatagcaggtcaggcatattcatgaattgggacacacacacacacacacactcaaaagaagttatcagaatgtattcaaaaggcaaacagata
20	10909713	10909713	GRCh37	deletion of <=200bp	T	T	-	ATTTTGTTGTTTTCAAAGTTTATAACCTTTTCCCCTTTTGCTCAGCTGTGTTCTAATGACTTTTTTTTTTCTGTTAAAGAGCATTGGTTTATGAGAACAGGATGTTTGTATTAAATATTAA
6	67548081	67548081	GRCh37	single base substitution	T	T	A	ATGCACAATTaggaaagtttatgacatagtcaggaattaaaaaaaaaaaagtttagtaaatttggagtgtgcagtgggaagaatgagatgttcctggagagaaaaacagaacctgaattat
1	219480385	219480386	GRCh37	deletion of <=200bp	TA	TA	-	TTTTTGGCCACATGTATTCCAAATGatatatatacacatacatatatatatatatatatgtatatatatatatataATCATCTCATCCCTTATttttcttataggatcataaactgactttg
13	90382278	90382278	GRCh37	single base substitution	C	C	T	atagatattgatatagatatatcttaaattcttggtagaattcatcagtaaactcctctacatctggtgctttatgttttgtaaagttattaattattgattccatttattttatagatac
1	249097765	249097765	GRCh37	single base substitution	T	T	C	TCCCAGTCACCTACGAGGCCTTCCTCTTCTCGTCTCTGATGTCCCGGTCACCTACGAGGCTTTCCTCTTCTCATCTCTGATGTCCTGGTCACCTACGAGGCTTTCCTCTTCTCGTCTCTGA
4	46964248	46964248	GRCh37	single base substitution	A	A	G	GGTAGTTCTAATGTGTGGCCATGTTAAGAGCTGCTGCTTtaaagactccacaagaaaactattagaacggataagcaaattcagtaaagttgcaggatacaaaattaatatacaaaaatca
4	46964248	46964248	GRCh37	single base substitution	A	A	G	GGTAGTTCTAATGTGTGGCCATGTTAAGAGCTGCTGCTTtaaagactccacaagaaaactattagaacggataagcaaattcagtaaagttgcaggatacaaaattaatatacaaaaatca
4	46964248	46964248	GRCh37	single base substitution	A	A	G	GGTAGTTCTAATGTGTGGCCATGTTAAGAGCTGCTGCTTtaaagactccacaagaaaactattagaacggataagcaaattcagtaaagttgcaggatacaaaattaatatacaaaaatca
2	71459295	71459295	GRCh37	single base substitution	T	T	A	cagtctcccaagtaatggggaatacaggtgtacatcaccatgtcctgataatttattattttttttttttgtagagatagggttttgttatattgcccaggctggtcctaaactcctggcc
2	175793712	175793712	GRCh37	deletion of <=200bp	A	A	-	CCAGCAAAGTGGAGGAATACTTATAAAAGACCTACATAGAGTTGGAAGTGACTTACAGGGAAAAAAATCAGGAAAATGAGAATCAGATATGTTATGAAACTTACACAGATTGTTTTACTTC
2	175793712	175793712	GRCh37	deletion of <=200bp	A	A	-	CCAGCAAAGTGGAGGAATACTTATAAAAGACCTACATAGAGTTGGAAGTGACTTACAGGGAAAAAAATCAGGAAAATGAGAATCAGATATGTTATGAAACTTACACAGATTGTTTTACTTC
2	175793712	175793712	GRCh37	deletion of <=200bp	A	A	-	CCAGCAAAGTGGAGGAATACTTATAAAAGACCTACATAGAGTTGGAAGTGACTTACAGGGAAAAAAATCAGGAAAATGAGAATCAGATATGTTATGAAACTTACACAGATTGTTTTACTTC
2	175793712	175793712	GRCh37	deletion of <=200bp	A	A	-	CCAGCAAAGTGGAGGAATACTTATAAAAGACCTACATAGAGTTGGAAGTGACTTACAGGGAAAAAAATCAGGAAAATGAGAATCAGATATGTTATGAAACTTACACAGATTGTTTTACTTC
2	175793712	175793712	GRCh37	deletion of <=200bp	A	A	-	CCAGCAAAGTGGAGGAATACTTATAAAAGACCTACATAGAGTTGGAAGTGACTTACAGGGAAAAAAATCAGGAAAATGAGAATCAGATATGTTATGAAACTTACACAGATTGTTTTACTTC
2	175793712	175793712	GRCh37	deletion of <=200bp	A	A	-	CCAGCAAAGTGGAGGAATACTTATAAAAGACCTACATAGAGTTGGAAGTGACTTACAGGGAAAAAAATCAGGAAAATGAGAATCAGATATGTTATGAAACTTACACAGATTGTTTTACTTC
13	82901223	82901223	GRCh37	single base substitution	A	A	G	ggggaacctattatttacatatgatttcttaatcatgcctgaaagtcccactcctttattaggtggagacattttagctcgcatggggggcaagaatccttatagccccaggacaaactct
X	43834792	43834792	GRCh37	single base substitution	T	T	C	CATCACCATGCTTTTTAGAAAGGTCACTGTGCCACGTGTAGTTTCTTTACTGGCCATCATTAATGTTGCTGAGAAAGAAGGACTCCCTTTAACTTTGCCAAAGGGATGAAGGGACCCCTGC
X	43834792	43834792	GRCh37	single base substitution	T	T	C	CATCACCATGCTTTTTAGAAAGGTCACTGTGCCACGTGTAGTTTCTTTACTGGCCATCATTAATGTTGCTGAGAAAGAAGGACTCCCTTTAACTTTGCCAAAGGGATGAAGGGACCCCTGC
X	43834792	43834792	GRCh37	single base substitution	T	T	C	CATCACCATGCTTTTTAGAAAGGTCACTGTGCCACGTGTAGTTTCTTTACTGGCCATCATTAATGTTGCTGAGAAAGAAGGACTCCCTTTAACTTTGCCAAAGGGATGAAGGGACCCCTGC
16	76828205	76828205	GRCh37	single base substitution	G	G	A	aagtggtagtcgatagggacctttaaaggagtatttaaaatctggagaactttgtacccaggttcttgggcggcttgcttgggtccactcctgccctgtggagtgctttccttcttaaatc
X	125355746	125355746	GRCh37	single base substitution	T	T	G	agtgccttcttctggaatatcttctgaaggacccacctgtggctgttttacagtcaatttttttttcatataattagaaggagtacactctaatgtaatgataaaaagtatagcaaataga
2	44621534	44621534	GRCh37	single base substitution	T	T	C	ATCTCCTGGAGGAATTTGTAGACCCTCTGCCATATATACTTGTACATGTGACAGTGGTGATTTTTGTTTTCCCTAGTGAATTCTAAGACTGACCAGGAttttttttttttttaatggagtt
2	44621534	44621534	GRCh37	single base substitution	T	T	C	ATCTCCTGGAGGAATTTGTAGACCCTCTGCCATATATACTTGTACATGTGACAGTGGTGATTTTTGTTTTCCCTAGTGAATTCTAAGACTGACCAGGAttttttttttttttaatggagtt
2	44621534	44621534	GRCh37	single base substitution	T	T	C	ATCTCCTGGAGGAATTTGTAGACCCTCTGCCATATATACTTGTACATGTGACAGTGGTGATTTTTGTTTTCCCTAGTGAATTCTAAGACTGACCAGGAttttttttttttttaatggagtt
2	44621534	44621534	GRCh37	single base substitution	T	T	C	ATCTCCTGGAGGAATTTGTAGACCCTCTGCCATATATACTTGTACATGTGACAGTGGTGATTTTTGTTTTCCCTAGTGAATTCTAAGACTGACCAGGAttttttttttttttaatggagtt
2	44621534	44621534	GRCh37	single base substitution	T	T	C	ATCTCCTGGAGGAATTTGTAGACCCTCTGCCATATATACTTGTACATGTGACAGTGGTGATTTTTGTTTTCCCTAGTGAATTCTAAGACTGACCAGGAttttttttttttttaatggagtt
2	44621534	44621534	GRCh37	single base substitution	T	T	C	ATCTCCTGGAGGAATTTGTAGACCCTCTGCCATATATACTTGTACATGTGACAGTGGTGATTTTTGTTTTCCCTAGTGAATTCTAAGACTGACCAGGAttttttttttttttaatggagtt
2	44621534	44621534	GRCh37	single base substitution	T	T	C	ATCTCCTGGAGGAATTTGTAGACCCTCTGCCATATATACTTGTACATGTGACAGTGGTGATTTTTGTTTTCCCTAGTGAATTCTAAGACTGACCAGGAttttttttttttttaatggagtt
2	44621534	44621534	GRCh37	single base substitution	T	T	C	ATCTCCTGGAGGAATTTGTAGACCCTCTGCCATATATACTTGTACATGTGACAGTGGTGATTTTTGTTTTCCCTAGTGAATTCTAAGACTGACCAGGAttttttttttttttaatggagtt
22	33000902	33000902	GRCh37	single base substitution	G	G	T	attagccgggcgtggtggcgggtgcctgtagtcccagctactcgggaggctgaggcgggagaatggtgtgaacccgggaggtggagcttgcagtgagccgagatggcgccactgcacacca
22	33000902	33000902	GRCh37	single base substitution	G	G	T	attagccgggcgtggtggcgggtgcctgtagtcccagctactcgggaggctgaggcgggagaatggtgtgaacccgggaggtggagcttgcagtgagccgagatggcgccactgcacacca
5	113996539	113996539	GRCh37	single base substitution	T	T	G	CTCTGACAACTCACATAGTCTACTTTTCATCATTATCCCCACATTCCAATATCATAGCCCTTTTCCCATCCCAGCAAACTTCATGCTGCAAGCACTCCAAACTACTCACCCTTGCCCAGAG
5	113996539	113996539	GRCh37	single base substitution	T	T	G	CTCTGACAACTCACATAGTCTACTTTTCATCATTATCCCCACATTCCAATATCATAGCCCTTTTCCCATCCCAGCAAACTTCATGCTGCAAGCACTCCAAACTACTCACCCTTGCCCAGAG
7	47777685	47777685	GRCh37	single base substitution	C	C	T	GACCATGTGAGGAACCTTTTAGGCCACACCTGTCCTCCGGTCCCATGATGATGTTCCTAGCGTTTCACATATGCTGCAAGTTGCCTCAATTATGTGGGGGCTGGTCCATCTTTCACTTGGG
3	180943225	180943225	GRCh37	deletion of <=200bp	T	T	-	tttgttccttttgcttactattgctttggctctacaggctcttttttggctttgtatgaatttcagggttgttttttctagttctgtgaagaatgatggtggtattttgatgggaattgca
3	180943225	180943225	GRCh37	deletion of <=200bp	T	T	-	tttgttccttttgcttactattgctttggctctacaggctcttttttggctttgtatgaatttcagggttgttttttctagttctgtgaagaatgatggtggtattttgatgggaattgca
3	180943225	180943225	GRCh37	deletion of <=200bp	T	T	-	tttgttccttttgcttactattgctttggctctacaggctcttttttggctttgtatgaatttcagggttgttttttctagttctgtgaagaatgatggtggtattttgatgggaattgca
3	180943225	180943225	GRCh37	deletion of <=200bp	T	T	-	tttgttccttttgcttactattgctttggctctacaggctcttttttggctttgtatgaatttcagggttgttttttctagttctgtgaagaatgatggtggtattttgatgggaattgca
3	180943225	180943225	GRCh37	deletion of <=200bp	T	T	-	tttgttccttttgcttactattgctttggctctacaggctcttttttggctttgtatgaatttcagggttgttttttctagttctgtgaagaatgatggtggtattttgatgggaattgca
15	97084705	97084705	GRCh37	single base substitution	G	G	T	ttgcccagcttggtctcgaactcctgggctcaagtgatcctcctgcttcagcctcccagagtgctgagccaccgtgccccgcAAACCCTTTCTGTTTCAAATAAACCTTGCCAGTTTCATT
10	17300715	17300715	GRCh37	deletion of <=200bp	A	A	-	cagtgagctgagatggcactactgcactccagtctgggcgacaaagcaacgctccatctcaaaaaaaaaacaaaaacaaacaaataaaaGAAACAAAAAAACTCAGTAATGGGATTGTTGT
4	73004635	73004635	GRCh37	single base substitution	C	C	A	actagtttacactcctaccaacagtgtaaaagtgttccaatttctgcacaccctctccagcatctgttgtttcctgactttttaatgatgacctttctaactggtgtgagatggtatctca
4	73004635	73004635	GRCh37	single base substitution	C	C	A	actagtttacactcctaccaacagtgtaaaagtgttccaatttctgcacaccctctccagcatctgttgtttcctgactttttaatgatgacctttctaactggtgtgagatggtatctca
4	73004635	73004635	GRCh37	single base substitution	C	C	A	actagtttacactcctaccaacagtgtaaaagtgttccaatttctgcacaccctctccagcatctgttgtttcctgactttttaatgatgacctttctaactggtgtgagatggtatctca
4	73004635	73004635	GRCh37	single base substitution	C	C	A	actagtttacactcctaccaacagtgtaaaagtgttccaatttctgcacaccctctccagcatctgttgtttcctgactttttaatgatgacctttctaactggtgtgagatggtatctca
21	23947509	23947509	GRCh37	single base substitution	G	G	T	CGTATATAGAATAAACTACATCTATTTCATTTGCCTTCCCAGACCCTTTCTCCCCTGACAGTTTGGAGCCCCCGGACGCTATACCTGAAACTATACTTACAAACTTTAGGGGGAGCTCTAA
13	98970876	98970876	GRCh37	insertion of <=200bp	-	-	T	ATGAGAGCCACAGGCTGCCCTGAGGCACCCTGGCATCTCCCTGGTAGAAGTGGCCATTGCTTTCCAGGGCTGCCGCACTTTCTCCATTTGACCTTGCATGGCGCCAGGTTGGGAGGGAGAG
13	98970876	98970876	GRCh37	insertion of <=200bp	-	-	T	ATGAGAGCCACAGGCTGCCCTGAGGCACCCTGGCATCTCCCTGGTAGAAGTGGCCATTGCTTTCCAGGGCTGCCGCACTTTCTCCATTTGACCTTGCATGGCGCCAGGTTGGGAGGGAGAG
13	98970876	98970876	GRCh37	insertion of <=200bp	-	-	T	ATGAGAGCCACAGGCTGCCCTGAGGCACCCTGGCATCTCCCTGGTAGAAGTGGCCATTGCTTTCCAGGGCTGCCGCACTTTCTCCATTTGACCTTGCATGGCGCCAGGTTGGGAGGGAGAG
13	98970876	98970876	GRCh37	insertion of <=200bp	-	-	T	ATGAGAGCCACAGGCTGCCCTGAGGCACCCTGGCATCTCCCTGGTAGAAGTGGCCATTGCTTTCCAGGGCTGCCGCACTTTCTCCATTTGACCTTGCATGGCGCCAGGTTGGGAGGGAGAG
6	69052487	69052487	GRCh37	single base substitution	T	T	A	AATGCAtatagcatggtggttaagagcacaaattctattgccagatttctgggattcaaattcctactctgacacttactatgtgggtatgactttgggtaagatacatattttcatatct
7	110193542	110193542	GRCh37	single base substitution	G	G	A	AGTTACAAGGAAACAGACATGCCTCCTAGCCTGCTCACCAAGTTAAGAATCTCAAACTACGCCACCCTGCCAATCTTTACTCTTTTCAAACACTAATAAAATTATACACTATATCTACCAG
11	40523628	40523628	GRCh37	single base substitution	G	G	A	ctctcaagttcaaagtttcacaaatctctagtgcaggggcaaaatgctgccagtctccttgctacaacataacaagagtcacctttgctctagttcccaactagttcctcatctccatctg
11	40523628	40523628	GRCh37	single base substitution	G	G	A	ctctcaagttcaaagtttcacaaatctctagtgcaggggcaaaatgctgccagtctccttgctacaacataacaagagtcacctttgctctagttcccaactagttcctcatctccatctg
21	46309199	46309199	GRCh37	single base substitution	G	G	C	TGGCCGGGGAGTGGGGATCCCTGCCCGCCCTGCCTGCTCCGCCTGCACTCACATGTACTTGCCACAGGGTGAGGGGCAGCCGGGGCACTCCTGGCACAGAGGCAGCTGGTAGCCTGAATGG
21	46309199	46309199	GRCh37	single base substitution	G	G	C	TGGCCGGGGAGTGGGGATCCCTGCCCGCCCTGCCTGCTCCGCCTGCACTCACATGTACTTGCCACAGGGTGAGGGGCAGCCGGGGCACTCCTGGCACAGAGGCAGCTGGTAGCCTGAATGG
21	46309199	46309199	GRCh37	single base substitution	G	G	C	TGGCCGGGGAGTGGGGATCCCTGCCCGCCCTGCCTGCTCCGCCTGCACTCACATGTACTTGCCACAGGGTGAGGGGCAGCCGGGGCACTCCTGGCACAGAGGCAGCTGGTAGCCTGAATGG
21	46309199	46309199	GRCh37	single base substitution	G	G	C	TGGCCGGGGAGTGGGGATCCCTGCCCGCCCTGCCTGCTCCGCCTGCACTCACATGTACTTGCCACAGGGTGAGGGGCAGCCGGGGCACTCCTGGCACAGAGGCAGCTGGTAGCCTGAATGG
21	46309199	46309199	GRCh37	single base substitution	G	G	C	TGGCCGGGGAGTGGGGATCCCTGCCCGCCCTGCCTGCTCCGCCTGCACTCACATGTACTTGCCACAGGGTGAGGGGCAGCCGGGGCACTCCTGGCACAGAGGCAGCTGGTAGCCTGAATGG
21	46309199	46309199	GRCh37	single base substitution	G	G	C	TGGCCGGGGAGTGGGGATCCCTGCCCGCCCTGCCTGCTCCGCCTGCACTCACATGTACTTGCCACAGGGTGAGGGGCAGCCGGGGCACTCCTGGCACAGAGGCAGCTGGTAGCCTGAATGG
21	46309199	46309199	GRCh37	single base substitution	G	G	C	TGGCCGGGGAGTGGGGATCCCTGCCCGCCCTGCCTGCTCCGCCTGCACTCACATGTACTTGCCACAGGGTGAGGGGCAGCCGGGGCACTCCTGGCACAGAGGCAGCTGGTAGCCTGAATGG
21	46309199	46309199	GRCh37	single base substitution	G	G	C	TGGCCGGGGAGTGGGGATCCCTGCCCGCCCTGCCTGCTCCGCCTGCACTCACATGTACTTGCCACAGGGTGAGGGGCAGCCGGGGCACTCCTGGCACAGAGGCAGCTGGTAGCCTGAATGG
21	46309199	46309199	GRCh37	single base substitution	G	G	C	TGGCCGGGGAGTGGGGATCCCTGCCCGCCCTGCCTGCTCCGCCTGCACTCACATGTACTTGCCACAGGGTGAGGGGCAGCCGGGGCACTCCTGGCACAGAGGCAGCTGGTAGCCTGAATGG
21	46309199	46309199	GRCh37	single base substitution	G	G	C	TGGCCGGGGAGTGGGGATCCCTGCCCGCCCTGCCTGCTCCGCCTGCACTCACATGTACTTGCCACAGGGTGAGGGGCAGCCGGGGCACTCCTGGCACAGAGGCAGCTGGTAGCCTGAATGG
13	106806292	106806292	GRCh37	single base substitution	A	A	T	TGCTACACTGGCAAAAATCAAAACAACCATCTTTCAGCAATGACTGTATACAAAGTAGAAATCACACACATCTATTTCAAAAATACATATATATTTCAAAATAGTGCAGAAAACGCTACTG
13	106806292	106806292	GRCh37	single base substitution	A	A	T	TGCTACACTGGCAAAAATCAAAACAACCATCTTTCAGCAATGACTGTATACAAAGTAGAAATCACACACATCTATTTCAAAAATACATATATATTTCAAAATAGTGCAGAAAACGCTACTG
3	5704623	5704623	GRCh37	single base substitution	G	G	T	GAGGTGATGCTGATGTTGTTCGACAGGGCTGATTCCTAGGGGATGGTGGTACATATCCGGGCCTCCTGTGGAAGTGCTCATGAATTAGTCATTTTTGTCACTCCAGTTCTTTCTCAGCTCC
5	171954330	171954330	GRCh37	single base substitution	G	G	T	aggttaagcaggtttaggactggccggtttgaataatttcagtgggctcccaggtgtagggactgcctctcatagtctgatactcggccctggattgattagggcaggaggatatgggaag
3	134863518	134863518	GRCh37	single base substitution	C	C	T	TCCCAGATCAGCCACCAACCCTCAACCCCCACCTGTCACCCCCCACATTCCCCTTTGGCACGGAACCGAAACCCTTAGTGGATGGACCAGTGAAGGAGGAGCCTGTGACTCCCTGCCTTGG
3	134863518	134863518	GRCh37	single base substitution	C	C	T	TCCCAGATCAGCCACCAACCCTCAACCCCCACCTGTCACCCCCCACATTCCCCTTTGGCACGGAACCGAAACCCTTAGTGGATGGACCAGTGAAGGAGGAGCCTGTGACTCCCTGCCTTGG
3	134863518	134863518	GRCh37	single base substitution	C	C	T	TCCCAGATCAGCCACCAACCCTCAACCCCCACCTGTCACCCCCCACATTCCCCTTTGGCACGGAACCGAAACCCTTAGTGGATGGACCAGTGAAGGAGGAGCCTGTGACTCCCTGCCTTGG
15	91478761	91478761	GRCh37	single base substitution	T	T	C	CTCTCCTCTCCCCTTAGCTCCCGGGCTCTGCCCCGAACCCCCTCCGACGTTTCCGCCCCCTTTCTCTCTACAGGCCAGCTCAGTGGAGCAGCTGCGGAAGGAGGGCAATGAGCTGTTCAAA
15	91478761	91478761	GRCh37	single base substitution	T	T	C	CTCTCCTCTCCCCTTAGCTCCCGGGCTCTGCCCCGAACCCCCTCCGACGTTTCCGCCCCCTTTCTCTCTACAGGCCAGCTCAGTGGAGCAGCTGCGGAAGGAGGGCAATGAGCTGTTCAAA
15	91478761	91478761	GRCh37	single base substitution	T	T	C	CTCTCCTCTCCCCTTAGCTCCCGGGCTCTGCCCCGAACCCCCTCCGACGTTTCCGCCCCCTTTCTCTCTACAGGCCAGCTCAGTGGAGCAGCTGCGGAAGGAGGGCAATGAGCTGTTCAAA
15	91478761	91478761	GRCh37	single base substitution	T	T	C	CTCTCCTCTCCCCTTAGCTCCCGGGCTCTGCCCCGAACCCCCTCCGACGTTTCCGCCCCCTTTCTCTCTACAGGCCAGCTCAGTGGAGCAGCTGCGGAAGGAGGGCAATGAGCTGTTCAAA
15	91478761	91478761	GRCh37	single base substitution	T	T	C	CTCTCCTCTCCCCTTAGCTCCCGGGCTCTGCCCCGAACCCCCTCCGACGTTTCCGCCCCCTTTCTCTCTACAGGCCAGCTCAGTGGAGCAGCTGCGGAAGGAGGGCAATGAGCTGTTCAAA
15	91478761	91478761	GRCh37	single base substitution	T	T	C	CTCTCCTCTCCCCTTAGCTCCCGGGCTCTGCCCCGAACCCCCTCCGACGTTTCCGCCCCCTTTCTCTCTACAGGCCAGCTCAGTGGAGCAGCTGCGGAAGGAGGGCAATGAGCTGTTCAAA
15	91478761	91478761	GRCh37	single base substitution	T	T	C	CTCTCCTCTCCCCTTAGCTCCCGGGCTCTGCCCCGAACCCCCTCCGACGTTTCCGCCCCCTTTCTCTCTACAGGCCAGCTCAGTGGAGCAGCTGCGGAAGGAGGGCAATGAGCTGTTCAAA
15	91478761	91478761	GRCh37	single base substitution	T	T	C	CTCTCCTCTCCCCTTAGCTCCCGGGCTCTGCCCCGAACCCCCTCCGACGTTTCCGCCCCCTTTCTCTCTACAGGCCAGCTCAGTGGAGCAGCTGCGGAAGGAGGGCAATGAGCTGTTCAAA
15	91478761	91478761	GRCh37	single base substitution	T	T	C	CTCTCCTCTCCCCTTAGCTCCCGGGCTCTGCCCCGAACCCCCTCCGACGTTTCCGCCCCCTTTCTCTCTACAGGCCAGCTCAGTGGAGCAGCTGCGGAAGGAGGGCAATGAGCTGTTCAAA
15	91478761	91478761	GRCh37	single base substitution	T	T	C	CTCTCCTCTCCCCTTAGCTCCCGGGCTCTGCCCCGAACCCCCTCCGACGTTTCCGCCCCCTTTCTCTCTACAGGCCAGCTCAGTGGAGCAGCTGCGGAAGGAGGGCAATGAGCTGTTCAAA
15	91478761	91478761	GRCh37	single base substitution	T	T	C	CTCTCCTCTCCCCTTAGCTCCCGGGCTCTGCCCCGAACCCCCTCCGACGTTTCCGCCCCCTTTCTCTCTACAGGCCAGCTCAGTGGAGCAGCTGCGGAAGGAGGGCAATGAGCTGTTCAAA
15	91478761	91478761	GRCh37	single base substitution	T	T	C	CTCTCCTCTCCCCTTAGCTCCCGGGCTCTGCCCCGAACCCCCTCCGACGTTTCCGCCCCCTTTCTCTCTACAGGCCAGCTCAGTGGAGCAGCTGCGGAAGGAGGGCAATGAGCTGTTCAAA
15	91478761	91478761	GRCh37	single base substitution	T	T	C	CTCTCCTCTCCCCTTAGCTCCCGGGCTCTGCCCCGAACCCCCTCCGACGTTTCCGCCCCCTTTCTCTCTACAGGCCAGCTCAGTGGAGCAGCTGCGGAAGGAGGGCAATGAGCTGTTCAAA
15	91478761	91478761	GRCh37	single base substitution	T	T	C	CTCTCCTCTCCCCTTAGCTCCCGGGCTCTGCCCCGAACCCCCTCCGACGTTTCCGCCCCCTTTCTCTCTACAGGCCAGCTCAGTGGAGCAGCTGCGGAAGGAGGGCAATGAGCTGTTCAAA
15	91478761	91478761	GRCh37	single base substitution	T	T	C	CTCTCCTCTCCCCTTAGCTCCCGGGCTCTGCCCCGAACCCCCTCCGACGTTTCCGCCCCCTTTCTCTCTACAGGCCAGCTCAGTGGAGCAGCTGCGGAAGGAGGGCAATGAGCTGTTCAAA
15	91478761	91478761	GRCh37	single base substitution	T	T	C	CTCTCCTCTCCCCTTAGCTCCCGGGCTCTGCCCCGAACCCCCTCCGACGTTTCCGCCCCCTTTCTCTCTACAGGCCAGCTCAGTGGAGCAGCTGCGGAAGGAGGGCAATGAGCTGTTCAAA
15	91478761	91478761	GRCh37	single base substitution	T	T	C	CTCTCCTCTCCCCTTAGCTCCCGGGCTCTGCCCCGAACCCCCTCCGACGTTTCCGCCCCCTTTCTCTCTACAGGCCAGCTCAGTGGAGCAGCTGCGGAAGGAGGGCAATGAGCTGTTCAAA
15	91478761	91478761	GRCh37	single base substitution	T	T	C	CTCTCCTCTCCCCTTAGCTCCCGGGCTCTGCCCCGAACCCCCTCCGACGTTTCCGCCCCCTTTCTCTCTACAGGCCAGCTCAGTGGAGCAGCTGCGGAAGGAGGGCAATGAGCTGTTCAAA
15	91478761	91478761	GRCh37	single base substitution	T	T	C	CTCTCCTCTCCCCTTAGCTCCCGGGCTCTGCCCCGAACCCCCTCCGACGTTTCCGCCCCCTTTCTCTCTACAGGCCAGCTCAGTGGAGCAGCTGCGGAAGGAGGGCAATGAGCTGTTCAAA
18	53183041	53183041	GRCh37	deletion of <=200bp	G	G	-	AAAACTTGGCTTGAAAAGGACAGAACAAAATGAAGAGAAAAGTTAGTCTCAAAATTTGGAGGGGGGTGGGCGTATTTAAATTCATCTTTAAATTTAAAAATCCatctttaattttaagata
18	53183041	53183041	GRCh37	deletion of <=200bp	G	G	-	AAAACTTGGCTTGAAAAGGACAGAACAAAATGAAGAGAAAAGTTAGTCTCAAAATTTGGAGGGGGGTGGGCGTATTTAAATTCATCTTTAAATTTAAAAATCCatctttaattttaagata
18	53183041	53183041	GRCh37	deletion of <=200bp	G	G	-	AAAACTTGGCTTGAAAAGGACAGAACAAAATGAAGAGAAAAGTTAGTCTCAAAATTTGGAGGGGGGTGGGCGTATTTAAATTCATCTTTAAATTTAAAAATCCatctttaattttaagata
18	53183041	53183041	GRCh37	deletion of <=200bp	G	G	-	AAAACTTGGCTTGAAAAGGACAGAACAAAATGAAGAGAAAAGTTAGTCTCAAAATTTGGAGGGGGGTGGGCGTATTTAAATTCATCTTTAAATTTAAAAATCCatctttaattttaagata
18	53183041	53183041	GRCh37	deletion of <=200bp	G	G	-	AAAACTTGGCTTGAAAAGGACAGAACAAAATGAAGAGAAAAGTTAGTCTCAAAATTTGGAGGGGGGTGGGCGTATTTAAATTCATCTTTAAATTTAAAAATCCatctttaattttaagata
18	53183041	53183041	GRCh37	deletion of <=200bp	G	G	-	AAAACTTGGCTTGAAAAGGACAGAACAAAATGAAGAGAAAAGTTAGTCTCAAAATTTGGAGGGGGGTGGGCGTATTTAAATTCATCTTTAAATTTAAAAATCCatctttaattttaagata
18	53183041	53183041	GRCh37	deletion of <=200bp	G	G	-	AAAACTTGGCTTGAAAAGGACAGAACAAAATGAAGAGAAAAGTTAGTCTCAAAATTTGGAGGGGGGTGGGCGTATTTAAATTCATCTTTAAATTTAAAAATCCatctttaattttaagata
18	53183041	53183041	GRCh37	deletion of <=200bp	G	G	-	AAAACTTGGCTTGAAAAGGACAGAACAAAATGAAGAGAAAAGTTAGTCTCAAAATTTGGAGGGGGGTGGGCGTATTTAAATTCATCTTTAAATTTAAAAATCCatctttaattttaagata
18	53183041	53183041	GRCh37	deletion of <=200bp	G	G	-	AAAACTTGGCTTGAAAAGGACAGAACAAAATGAAGAGAAAAGTTAGTCTCAAAATTTGGAGGGGGGTGGGCGTATTTAAATTCATCTTTAAATTTAAAAATCCatctttaattttaagata
18	53183041	53183041	GRCh37	deletion of <=200bp	G	G	-	AAAACTTGGCTTGAAAAGGACAGAACAAAATGAAGAGAAAAGTTAGTCTCAAAATTTGGAGGGGGGTGGGCGTATTTAAATTCATCTTTAAATTTAAAAATCCatctttaattttaagata
18	53183041	53183041	GRCh37	deletion of <=200bp	G	G	-	AAAACTTGGCTTGAAAAGGACAGAACAAAATGAAGAGAAAAGTTAGTCTCAAAATTTGGAGGGGGGTGGGCGTATTTAAATTCATCTTTAAATTTAAAAATCCatctttaattttaagata
18	53183041	53183041	GRCh37	deletion of <=200bp	G	G	-	AAAACTTGGCTTGAAAAGGACAGAACAAAATGAAGAGAAAAGTTAGTCTCAAAATTTGGAGGGGGGTGGGCGTATTTAAATTCATCTTTAAATTTAAAAATCCatctttaattttaagata
18	53183041	53183041	GRCh37	deletion of <=200bp	G	G	-	AAAACTTGGCTTGAAAAGGACAGAACAAAATGAAGAGAAAAGTTAGTCTCAAAATTTGGAGGGGGGTGGGCGTATTTAAATTCATCTTTAAATTTAAAAATCCatctttaattttaagata
18	53183041	53183041	GRCh37	deletion of <=200bp	G	G	-	AAAACTTGGCTTGAAAAGGACAGAACAAAATGAAGAGAAAAGTTAGTCTCAAAATTTGGAGGGGGGTGGGCGTATTTAAATTCATCTTTAAATTTAAAAATCCatctttaattttaagata
18	53183041	53183041	GRCh37	deletion of <=200bp	G	G	-	AAAACTTGGCTTGAAAAGGACAGAACAAAATGAAGAGAAAAGTTAGTCTCAAAATTTGGAGGGGGGTGGGCGTATTTAAATTCATCTTTAAATTTAAAAATCCatctttaattttaagata
18	53183041	53183041	GRCh37	deletion of <=200bp	G	G	-	AAAACTTGGCTTGAAAAGGACAGAACAAAATGAAGAGAAAAGTTAGTCTCAAAATTTGGAGGGGGGTGGGCGTATTTAAATTCATCTTTAAATTTAAAAATCCatctttaattttaagata
18	53183041	53183041	GRCh37	deletion of <=200bp	G	G	-	AAAACTTGGCTTGAAAAGGACAGAACAAAATGAAGAGAAAAGTTAGTCTCAAAATTTGGAGGGGGGTGGGCGTATTTAAATTCATCTTTAAATTTAAAAATCCatctttaattttaagata
18	53183041	53183041	GRCh37	deletion of <=200bp	G	G	-	AAAACTTGGCTTGAAAAGGACAGAACAAAATGAAGAGAAAAGTTAGTCTCAAAATTTGGAGGGGGGTGGGCGTATTTAAATTCATCTTTAAATTTAAAAATCCatctttaattttaagata
18	53183041	53183041	GRCh37	deletion of <=200bp	G	G	-	AAAACTTGGCTTGAAAAGGACAGAACAAAATGAAGAGAAAAGTTAGTCTCAAAATTTGGAGGGGGGTGGGCGTATTTAAATTCATCTTTAAATTTAAAAATCCatctttaattttaagata
18	53183041	53183041	GRCh37	deletion of <=200bp	G	G	-	AAAACTTGGCTTGAAAAGGACAGAACAAAATGAAGAGAAAAGTTAGTCTCAAAATTTGGAGGGGGGTGGGCGTATTTAAATTCATCTTTAAATTTAAAAATCCatctttaattttaagata
18	53183041	53183041	GRCh37	deletion of <=200bp	G	G	-	AAAACTTGGCTTGAAAAGGACAGAACAAAATGAAGAGAAAAGTTAGTCTCAAAATTTGGAGGGGGGTGGGCGTATTTAAATTCATCTTTAAATTTAAAAATCCatctttaattttaagata
18	53183041	53183041	GRCh37	deletion of <=200bp	G	G	-	AAAACTTGGCTTGAAAAGGACAGAACAAAATGAAGAGAAAAGTTAGTCTCAAAATTTGGAGGGGGGTGGGCGTATTTAAATTCATCTTTAAATTTAAAAATCCatctttaattttaagata
18	53183041	53183041	GRCh37	deletion of <=200bp	G	G	-	AAAACTTGGCTTGAAAAGGACAGAACAAAATGAAGAGAAAAGTTAGTCTCAAAATTTGGAGGGGGGTGGGCGTATTTAAATTCATCTTTAAATTTAAAAATCCatctttaattttaagata
18	53183041	53183041	GRCh37	deletion of <=200bp	G	G	-	AAAACTTGGCTTGAAAAGGACAGAACAAAATGAAGAGAAAAGTTAGTCTCAAAATTTGGAGGGGGGTGGGCGTATTTAAATTCATCTTTAAATTTAAAAATCCatctttaattttaagata
1	155432139	155432139	GRCh37	single base substitution	T	T	C	GTGGCACTTGTGCCATCCATTCTTGAGCTCCATCTTCAGTTCTTAGGCTATTTGGTAGTGTTTCCTGAATTTCTTGGTCATCTTCAAGAAAGTCTTGATGAAGGCTTCAACTGTACCTTTG
1	155432139	155432139	GRCh37	single base substitution	T	T	C	GTGGCACTTGTGCCATCCATTCTTGAGCTCCATCTTCAGTTCTTAGGCTATTTGGTAGTGTTTCCTGAATTTCTTGGTCATCTTCAAGAAAGTCTTGATGAAGGCTTCAACTGTACCTTTG
8	145840000	145840000	GRCh37	single base substitution	A	A	C	gttggccaggctggtcttgaactcctggcctcaggtgatccgcccaccttggcctccacaagtgctgggattacaggtgtgagccaccgtgcctggcccgttactattcttgagctttgtt
18	11181506	11181506	GRCh37	single base substitution	T	T	C	TGAATGTGCTTTTCCCTCACTGCACTAAGGAATTAATTATTTGTATTTGTTTATCTATTTTTTTCTATTTTCtttttttttaattatactttaagttctaggatacatgtgcagaacgtgc
1	240924724	240924724	GRCh37	deletion of <=200bp	T	T	-	AGTTATATGGAAAATTCTCTCATCCTCCCCTCTCTGCCCCCGACTCCTCTATGTCCAAAGtttttttttttatttatttttctgagacggagtctcactctgtcgcccaggctggagtgca
1	240924724	240924724	GRCh37	deletion of <=200bp	T	T	-	AGTTATATGGAAAATTCTCTCATCCTCCCCTCTCTGCCCCCGACTCCTCTATGTCCAAAGtttttttttttatttatttttctgagacggagtctcactctgtcgcccaggctggagtgca
18	65683399	65683399	GRCh37	single base substitution	C	C	T	TGCCTAGACTCTGATTGTTTTATAAATGAAATCTTGCTTTTCTCTTAAGATAATGCTAGGCAACAAAACCTCTCCCTTAAATTGGTATATTTGCAAACAAATCTCTATGAATTGATGCTAT
8	137917905	137917905	GRCh37	single base substitution	T	T	A	ATTATACTCCCAGGTGAGCCCTGAGGCTTTCTGATTCTGTTCACCATTTCATGGAATCATTGAAACAAACAGTGACAAGTAACATGAGAAACCATATAACTGAATGCCACTACTAAATAAT
8	106934108	106934108	GRCh37	single base substitution	G	G	A	aaaggttaccacagaaataccaaagatcctcagagactactatgaacatctctatgcacagagactagaaaacctagatgaaatggataatttcccaaaaacacacaatgtcccaagactg
8	106934108	106934108	GRCh37	single base substitution	G	G	A	aaaggttaccacagaaataccaaagatcctcagagactactatgaacatctctatgcacagagactagaaaacctagatgaaatggataatttcccaaaaacacacaatgtcccaagactg
8	106934108	106934108	GRCh37	single base substitution	G	G	A	aaaggttaccacagaaataccaaagatcctcagagactactatgaacatctctatgcacagagactagaaaacctagatgaaatggataatttcccaaaaacacacaatgtcccaagactg
8	106934108	106934108	GRCh37	single base substitution	G	G	A	aaaggttaccacagaaataccaaagatcctcagagactactatgaacatctctatgcacagagactagaaaacctagatgaaatggataatttcccaaaaacacacaatgtcccaagactg
8	106934108	106934108	GRCh37	single base substitution	G	G	A	aaaggttaccacagaaataccaaagatcctcagagactactatgaacatctctatgcacagagactagaaaacctagatgaaatggataatttcccaaaaacacacaatgtcccaagactg
8	106934108	106934108	GRCh37	single base substitution	G	G	A	aaaggttaccacagaaataccaaagatcctcagagactactatgaacatctctatgcacagagactagaaaacctagatgaaatggataatttcccaaaaacacacaatgtcccaagactg
16	80266304	80266304	GRCh37	deletion of <=200bp	A	A	-	caaataataacaataccagaggcagAAATTTCTCAAATAATAAATACCAAAGACAGAAAGAAAAAAAAAAAAAAGAGACCAGCACTCAAGGGAAAGAAACAGTGTCCCATTAGACTTTGTA
16	80266304	80266304	GRCh37	deletion of <=200bp	A	A	-	caaataataacaataccagaggcagAAATTTCTCAAATAATAAATACCAAAGACAGAAAGAAAAAAAAAAAAAAGAGACCAGCACTCAAGGGAAAGAAACAGTGTCCCATTAGACTTTGTA
16	80266304	80266304	GRCh37	deletion of <=200bp	A	A	-	caaataataacaataccagaggcagAAATTTCTCAAATAATAAATACCAAAGACAGAAAGAAAAAAAAAAAAAAGAGACCAGCACTCAAGGGAAAGAAACAGTGTCCCATTAGACTTTGTA
6	64709462	64709462	GRCh37	deletion of <=200bp	C	C	-	GACATATGGTCTCCCTCATGTAGGAGATTGTTGGACCAGTAACATCAATGTTAAATGATGCTAAACTCCCTAGGTAGAATTTCCCCTCCCTGGCCTACAGGGAAATTGAAATGGAATAAGA
6	64709462	64709462	GRCh37	deletion of <=200bp	C	C	-	GACATATGGTCTCCCTCATGTAGGAGATTGTTGGACCAGTAACATCAATGTTAAATGATGCTAAACTCCCTAGGTAGAATTTCCCCTCCCTGGCCTACAGGGAAATTGAAATGGAATAAGA
6	64709462	64709462	GRCh37	deletion of <=200bp	C	C	-	GACATATGGTCTCCCTCATGTAGGAGATTGTTGGACCAGTAACATCAATGTTAAATGATGCTAAACTCCCTAGGTAGAATTTCCCCTCCCTGGCCTACAGGGAAATTGAAATGGAATAAGA
6	64709462	64709462	GRCh37	deletion of <=200bp	C	C	-	GACATATGGTCTCCCTCATGTAGGAGATTGTTGGACCAGTAACATCAATGTTAAATGATGCTAAACTCCCTAGGTAGAATTTCCCCTCCCTGGCCTACAGGGAAATTGAAATGGAATAAGA
20	11107697	11107699	GRCh37	deletion of <=200bp	TAT	TAT	-	gggcctgggtttaaataaaacttcttccaaaaagccttctcttatttcttttttatctactattattattattattattattattattattattattattttggagagggcatcttgctctgt
8	107183950	107183950	GRCh37	single base substitution	C	C	T	TTGTTTGATGTTGCCTGTTTTTCAACTCTAAAAAATGGGGACgccgggcttggtggctcactctgtaatcccaacactttgggaggctgaggtgggtggatcacctgaggtcaggagttcg
X	116422467	116422467	GRCh37	single base substitution	A	A	C	gatggcagaatgttacgcccaactgatcatcccgctgacaaggacaccaaattaacaactatctatacagaaaaaaaaaaaaaaaacccttcataagaacccaagtgaggtgagcacttat
7	103525654	103525654	GRCh37	single base substitution	C	C	T	ggctaacacggtgaaaccccatctctactaaaaatacaaaaagttagccaggcatggtagcgggtgcctgtagtcccagctacttgggaggctgaggcaggagaatggcgtgaacccagga
7	103525654	103525654	GRCh37	single base substitution	C	C	T	ggctaacacggtgaaaccccatctctactaaaaatacaaaaagttagccaggcatggtagcgggtgcctgtagtcccagctacttgggaggctgaggcaggagaatggcgtgaacccagga
7	103525654	103525654	GRCh37	single base substitution	C	C	T	ggctaacacggtgaaaccccatctctactaaaaatacaaaaagttagccaggcatggtagcgggtgcctgtagtcccagctacttgggaggctgaggcaggagaatggcgtgaacccagga
7	32716742	32716742	GRCh37	deletion of <=200bp	A	A	-	CAGATTCTTCACTGGTCAGTTTTCAATTGTTCATCCATGGGTAAGGACAAAATATGGGCCAAAAAAAAGTGCTAAGTTTATGTTTTTCAaaaactatacaactctactaagagatacaaaa
7	32716742	32716742	GRCh37	deletion of <=200bp	A	A	-	CAGATTCTTCACTGGTCAGTTTTCAATTGTTCATCCATGGGTAAGGACAAAATATGGGCCAAAAAAAAGTGCTAAGTTTATGTTTTTCAaaaactatacaactctactaagagatacaaaa
9	90736157	90736157	GRCh37	deletion of <=200bp	G	G	-	CACACTCGGTGGGGAGGGCAGAGATTGGGGAGCACCTGTGGATTCTCTAATCCTGGTCCTGGGGCCCTGGTGGTGATAGTGATGAGGACCTGGGTGCACCTGTGAGTGGAGCAGCTAGGCC
1	28354938	28354938	GRCh37	single base substitution	G	G	A	aatatattaaatacttctctgccttcttaagcTGGTTATTTTGTTACTTttgtttcttccgattaggaaagacatacctgcttatttttataaattaaaaacattacagaaatacataatt
1	28354938	28354938	GRCh37	single base substitution	G	G	A	aatatattaaatacttctctgccttcttaagcTGGTTATTTTGTTACTTttgtttcttccgattaggaaagacatacctgcttatttttataaattaaaaacattacagaaatacataatt
1	28354938	28354938	GRCh37	single base substitution	G	G	A	aatatattaaatacttctctgccttcttaagcTGGTTATTTTGTTACTTttgtttcttccgattaggaaagacatacctgcttatttttataaattaaaaacattacagaaatacataatt
1	28354938	28354938	GRCh37	single base substitution	G	G	A	aatatattaaatacttctctgccttcttaagcTGGTTATTTTGTTACTTttgtttcttccgattaggaaagacatacctgcttatttttataaattaaaaacattacagaaatacataatt
1	28354938	28354938	GRCh37	single base substitution	G	G	A	aatatattaaatacttctctgccttcttaagcTGGTTATTTTGTTACTTttgtttcttccgattaggaaagacatacctgcttatttttataaattaaaaacattacagaaatacataatt
1	28354938	28354938	GRCh37	single base substitution	G	G	A	aatatattaaatacttctctgccttcttaagcTGGTTATTTTGTTACTTttgtttcttccgattaggaaagacatacctgcttatttttataaattaaaaacattacagaaatacataatt
1	28354938	28354938	GRCh37	single base substitution	G	G	A	aatatattaaatacttctctgccttcttaagcTGGTTATTTTGTTACTTttgtttcttccgattaggaaagacatacctgcttatttttataaattaaaaacattacagaaatacataatt
1	28354938	28354938	GRCh37	single base substitution	G	G	A	aatatattaaatacttctctgccttcttaagcTGGTTATTTTGTTACTTttgtttcttccgattaggaaagacatacctgcttatttttataaattaaaaacattacagaaatacataatt
1	28354938	28354938	GRCh37	single base substitution	G	G	A	aatatattaaatacttctctgccttcttaagcTGGTTATTTTGTTACTTttgtttcttccgattaggaaagacatacctgcttatttttataaattaaaaacattacagaaatacataatt
11	56260767	56260767	GRCh37	single base substitution	T	T	C	ttataagttttaacacattcaaccctcaaaccgattctatgaCACTCTGCCTGTAATAGGTATGGATAATAGCATATTTCCCTCATGGTTAGTACAGAAGGAAATTCCACTACGAACCATA
11	56260767	56260767	GRCh37	single base substitution	T	T	C	ttataagttttaacacattcaaccctcaaaccgattctatgaCACTCTGCCTGTAATAGGTATGGATAATAGCATATTTCCCTCATGGTTAGTACAGAAGGAAATTCCACTACGAACCATA
11	56260767	56260767	GRCh37	single base substitution	T	T	C	ttataagttttaacacattcaaccctcaaaccgattctatgaCACTCTGCCTGTAATAGGTATGGATAATAGCATATTTCCCTCATGGTTAGTACAGAAGGAAATTCCACTACGAACCATA
1	219433023	219433023	GRCh37	single base substitution	G	G	T	gaactttggagacacggggggaagggttggagagaagtgagagataaaagactataccctgggtatagggtacactggtcaggtgttgggcacaacaaaatttcagaaatcatcactaaag
3	7636626	7636627	GRCh37	deletion of <=200bp	TG	TG	-	TCAACTCACCATTGTGGAAGGGTGTGGTAAAAGTGCCTTCTATTCCCTAGTCTTCCTTTCtgtgtgtgtgtgtgtgtgtgtgtttgtacatgtgtATTTCTGAGGCAATCCTCATTTTCTTA
3	7636626	7636627	GRCh37	deletion of <=200bp	TG	TG	-	TCAACTCACCATTGTGGAAGGGTGTGGTAAAAGTGCCTTCTATTCCCTAGTCTTCCTTTCtgtgtgtgtgtgtgtgtgtgtgtttgtacatgtgtATTTCTGAGGCAATCCTCATTTTCTTA
3	7636626	7636627	GRCh37	deletion of <=200bp	TG	TG	-	TCAACTCACCATTGTGGAAGGGTGTGGTAAAAGTGCCTTCTATTCCCTAGTCTTCCTTTCtgtgtgtgtgtgtgtgtgtgtgtttgtacatgtgtATTTCTGAGGCAATCCTCATTTTCTTA
3	7636626	7636627	GRCh37	deletion of <=200bp	TG	TG	-	TCAACTCACCATTGTGGAAGGGTGTGGTAAAAGTGCCTTCTATTCCCTAGTCTTCCTTTCtgtgtgtgtgtgtgtgtgtgtgtttgtacatgtgtATTTCTGAGGCAATCCTCATTTTCTTA
3	7636626	7636627	GRCh37	deletion of <=200bp	TG	TG	-	TCAACTCACCATTGTGGAAGGGTGTGGTAAAAGTGCCTTCTATTCCCTAGTCTTCCTTTCtgtgtgtgtgtgtgtgtgtgtgtttgtacatgtgtATTTCTGAGGCAATCCTCATTTTCTTA
3	7636626	7636627	GRCh37	deletion of <=200bp	TG	TG	-	TCAACTCACCATTGTGGAAGGGTGTGGTAAAAGTGCCTTCTATTCCCTAGTCTTCCTTTCtgtgtgtgtgtgtgtgtgtgtgtttgtacatgtgtATTTCTGAGGCAATCCTCATTTTCTTA
3	7636626	7636627	GRCh37	deletion of <=200bp	TG	TG	-	TCAACTCACCATTGTGGAAGGGTGTGGTAAAAGTGCCTTCTATTCCCTAGTCTTCCTTTCtgtgtgtgtgtgtgtgtgtgtgtttgtacatgtgtATTTCTGAGGCAATCCTCATTTTCTTA
3	7636626	7636627	GRCh37	deletion of <=200bp	TG	TG	-	TCAACTCACCATTGTGGAAGGGTGTGGTAAAAGTGCCTTCTATTCCCTAGTCTTCCTTTCtgtgtgtgtgtgtgtgtgtgtgtttgtacatgtgtATTTCTGAGGCAATCCTCATTTTCTTA
3	7636626	7636627	GRCh37	deletion of <=200bp	TG	TG	-	TCAACTCACCATTGTGGAAGGGTGTGGTAAAAGTGCCTTCTATTCCCTAGTCTTCCTTTCtgtgtgtgtgtgtgtgtgtgtgtttgtacatgtgtATTTCTGAGGCAATCCTCATTTTCTTA
3	7636626	7636627	GRCh37	deletion of <=200bp	TG	TG	-	TCAACTCACCATTGTGGAAGGGTGTGGTAAAAGTGCCTTCTATTCCCTAGTCTTCCTTTCtgtgtgtgtgtgtgtgtgtgtgtttgtacatgtgtATTTCTGAGGCAATCCTCATTTTCTTA
7	95702208	95702208	GRCh37	single base substitution	A	A	T	ATACTTTATGATATACATGAGTTTACCTTAAAATATTTTATGCATGAGACAGATTTTTTTAATCAGGTCTTCAGATTACCCTTTGAGCCTGAATAAAATAGAATAATAAAATCCCTTTATC
7	95702208	95702208	GRCh37	single base substitution	A	A	T	ATACTTTATGATATACATGAGTTTACCTTAAAATATTTTATGCATGAGACAGATTTTTTTAATCAGGTCTTCAGATTACCCTTTGAGCCTGAATAAAATAGAATAATAAAATCCCTTTATC
7	95702208	95702208	GRCh37	single base substitution	A	A	T	ATACTTTATGATATACATGAGTTTACCTTAAAATATTTTATGCATGAGACAGATTTTTTTAATCAGGTCTTCAGATTACCCTTTGAGCCTGAATAAAATAGAATAATAAAATCCCTTTATC
7	95702208	95702208	GRCh37	single base substitution	A	A	T	ATACTTTATGATATACATGAGTTTACCTTAAAATATTTTATGCATGAGACAGATTTTTTTAATCAGGTCTTCAGATTACCCTTTGAGCCTGAATAAAATAGAATAATAAAATCCCTTTATC
7	95702208	95702208	GRCh37	single base substitution	A	A	T	ATACTTTATGATATACATGAGTTTACCTTAAAATATTTTATGCATGAGACAGATTTTTTTAATCAGGTCTTCAGATTACCCTTTGAGCCTGAATAAAATAGAATAATAAAATCCCTTTATC
7	95702208	95702208	GRCh37	single base substitution	A	A	T	ATACTTTATGATATACATGAGTTTACCTTAAAATATTTTATGCATGAGACAGATTTTTTTAATCAGGTCTTCAGATTACCCTTTGAGCCTGAATAAAATAGAATAATAAAATCCCTTTATC
13	59585143	59585143	GRCh37	single base substitution	G	G	T	ctgcttctgctgtgccttctgccatgattgtaagtttcctgaggcctccccagccatgtggaactgtgagtcagttaaatctctttcctttataaattttccagtctggagtatttcttca
13	59585143	59585143	GRCh37	single base substitution	G	G	T	ctgcttctgctgtgccttctgccatgattgtaagtttcctgaggcctccccagccatgtggaactgtgagtcagttaaatctctttcctttataaattttccagtctggagtatttcttca
2	78633753	78633753	GRCh37	deletion of <=200bp	T	T	-	CTACTCCCAACAGGAGTTTAGCAACAGCTGAATTAGACAGAGGGTGCATTTCTTTTATGATTTTTTTTTAAAGCATCTTCTGGCCCTGGGTGCAAAATTTCATTCACGTCTCACTTTTGTA
X	747636	747636	GRCh37	single base substitution	A	A	G	agaggatttaacctgcagggtggttatgagaatGTAACACTTTTAAAAAGCACCTGCCCAAGGgtggtggctcacgcctgtgatcccagcactttgggaggccgaggcgggtggatcactt
10	34610333	34610333	GRCh37	single base substitution	G	G	A	TTAGATAATGTACTATTTTAAGTGCTATATACATTTCTTGATTTTTTTCTCTTTAATTTTGCTCATTTTGACAGACTATTTGCTTTCCTTTTGCAGATACCCTACACAAAGAGCGATGATT
10	34610333	34610333	GRCh37	single base substitution	G	G	A	TTAGATAATGTACTATTTTAAGTGCTATATACATTTCTTGATTTTTTTCTCTTTAATTTTGCTCATTTTGACAGACTATTTGCTTTCCTTTTGCAGATACCCTACACAAAGAGCGATGATT
10	34610333	34610333	GRCh37	single base substitution	G	G	A	TTAGATAATGTACTATTTTAAGTGCTATATACATTTCTTGATTTTTTTCTCTTTAATTTTGCTCATTTTGACAGACTATTTGCTTTCCTTTTGCAGATACCCTACACAAAGAGCGATGATT
10	34610333	34610333	GRCh37	single base substitution	G	G	A	TTAGATAATGTACTATTTTAAGTGCTATATACATTTCTTGATTTTTTTCTCTTTAATTTTGCTCATTTTGACAGACTATTTGCTTTCCTTTTGCAGATACCCTACACAAAGAGCGATGATT
10	34610333	34610333	GRCh37	single base substitution	G	G	A	TTAGATAATGTACTATTTTAAGTGCTATATACATTTCTTGATTTTTTTCTCTTTAATTTTGCTCATTTTGACAGACTATTTGCTTTCCTTTTGCAGATACCCTACACAAAGAGCGATGATT
10	34610333	34610333	GRCh37	single base substitution	G	G	A	TTAGATAATGTACTATTTTAAGTGCTATATACATTTCTTGATTTTTTTCTCTTTAATTTTGCTCATTTTGACAGACTATTTGCTTTCCTTTTGCAGATACCCTACACAAAGAGCGATGATT
10	34610333	34610333	GRCh37	single base substitution	G	G	A	TTAGATAATGTACTATTTTAAGTGCTATATACATTTCTTGATTTTTTTCTCTTTAATTTTGCTCATTTTGACAGACTATTTGCTTTCCTTTTGCAGATACCCTACACAAAGAGCGATGATT
10	34610333	34610333	GRCh37	single base substitution	G	G	A	TTAGATAATGTACTATTTTAAGTGCTATATACATTTCTTGATTTTTTTCTCTTTAATTTTGCTCATTTTGACAGACTATTTGCTTTCCTTTTGCAGATACCCTACACAAAGAGCGATGATT
10	34610333	34610333	GRCh37	single base substitution	G	G	A	TTAGATAATGTACTATTTTAAGTGCTATATACATTTCTTGATTTTTTTCTCTTTAATTTTGCTCATTTTGACAGACTATTTGCTTTCCTTTTGCAGATACCCTACACAAAGAGCGATGATT
10	34610333	34610333	GRCh37	single base substitution	G	G	A	TTAGATAATGTACTATTTTAAGTGCTATATACATTTCTTGATTTTTTTCTCTTTAATTTTGCTCATTTTGACAGACTATTTGCTTTCCTTTTGCAGATACCCTACACAAAGAGCGATGATT
10	34610333	34610333	GRCh37	single base substitution	G	G	A	TTAGATAATGTACTATTTTAAGTGCTATATACATTTCTTGATTTTTTTCTCTTTAATTTTGCTCATTTTGACAGACTATTTGCTTTCCTTTTGCAGATACCCTACACAAAGAGCGATGATT
10	34610333	34610333	GRCh37	single base substitution	G	G	A	TTAGATAATGTACTATTTTAAGTGCTATATACATTTCTTGATTTTTTTCTCTTTAATTTTGCTCATTTTGACAGACTATTTGCTTTCCTTTTGCAGATACCCTACACAAAGAGCGATGATT
10	34610333	34610333	GRCh37	single base substitution	G	G	A	TTAGATAATGTACTATTTTAAGTGCTATATACATTTCTTGATTTTTTTCTCTTTAATTTTGCTCATTTTGACAGACTATTTGCTTTCCTTTTGCAGATACCCTACACAAAGAGCGATGATT
10	67487947	67487947	GRCh37	single base substitution	T	T	A	ATGTTAAATAAATAGTAAAAAAGAATTACTTTAAGTTGTTCTGTGATAAACAACTATTTTTAAAAAAACTAATAATATACAAATGTCTGAAAGCTTAAAATTATACCAAAACAAAAAGATA
8	21334594	21334594	GRCh37	single base substitution	A	A	G	GCCCTTGCTCTCCTCACTTGATCCTTACTGGAACTTTGATAAATAACTATGGGTTGTTCCACATCGAAACCCAACCTGCAGAGGAGGATTGGGAGCCAGACCTCCACGGCAGAAGCCGTCG
2	197888687	197888687	GRCh37	single base substitution	G	G	A	ACAGACTGATGCACACTTTACCCTGATTTCACTGGACTCAAAATGCATGTGTGTATGAGCGTGTAGTGGGTGTGTTGGTGGGTGTCAGAGGACGTGTGAGTGGGTGTCAGCAGGTGTGCTG
2	197888687	197888687	GRCh37	single base substitution	G	G	A	ACAGACTGATGCACACTTTACCCTGATTTCACTGGACTCAAAATGCATGTGTGTATGAGCGTGTAGTGGGTGTGTTGGTGGGTGTCAGAGGACGTGTGAGTGGGTGTCAGCAGGTGTGCTG
2	197888687	197888687	GRCh37	single base substitution	G	G	A	ACAGACTGATGCACACTTTACCCTGATTTCACTGGACTCAAAATGCATGTGTGTATGAGCGTGTAGTGGGTGTGTTGGTGGGTGTCAGAGGACGTGTGAGTGGGTGTCAGCAGGTGTGCTG
2	197888687	197888687	GRCh37	single base substitution	G	G	A	ACAGACTGATGCACACTTTACCCTGATTTCACTGGACTCAAAATGCATGTGTGTATGAGCGTGTAGTGGGTGTGTTGGTGGGTGTCAGAGGACGTGTGAGTGGGTGTCAGCAGGTGTGCTG
2	197888687	197888687	GRCh37	single base substitution	G	G	A	ACAGACTGATGCACACTTTACCCTGATTTCACTGGACTCAAAATGCATGTGTGTATGAGCGTGTAGTGGGTGTGTTGGTGGGTGTCAGAGGACGTGTGAGTGGGTGTCAGCAGGTGTGCTG
2	197888687	197888687	GRCh37	single base substitution	G	G	A	ACAGACTGATGCACACTTTACCCTGATTTCACTGGACTCAAAATGCATGTGTGTATGAGCGTGTAGTGGGTGTGTTGGTGGGTGTCAGAGGACGTGTGAGTGGGTGTCAGCAGGTGTGCTG
2	197888687	197888687	GRCh37	single base substitution	G	G	A	ACAGACTGATGCACACTTTACCCTGATTTCACTGGACTCAAAATGCATGTGTGTATGAGCGTGTAGTGGGTGTGTTGGTGGGTGTCAGAGGACGTGTGAGTGGGTGTCAGCAGGTGTGCTG
16	58522907	58522907	GRCh37	single base substitution	T	T	A	ggatgcttgcagaagcctccttgctggtctttttgcttctgccttcgctctgtacccttttaaaataagccatgagctgggcatggtggctcacacctataatcccagcactttgggaggc
16	58522907	58522907	GRCh37	single base substitution	T	T	A	ggatgcttgcagaagcctccttgctggtctttttgcttctgccttcgctctgtacccttttaaaataagccatgagctgggcatggtggctcacacctataatcccagcactttgggaggc
16	58522907	58522907	GRCh37	single base substitution	T	T	A	ggatgcttgcagaagcctccttgctggtctttttgcttctgccttcgctctgtacccttttaaaataagccatgagctgggcatggtggctcacacctataatcccagcactttgggaggc
16	58522907	58522907	GRCh37	single base substitution	T	T	A	ggatgcttgcagaagcctccttgctggtctttttgcttctgccttcgctctgtacccttttaaaataagccatgagctgggcatggtggctcacacctataatcccagcactttgggaggc
16	58522907	58522907	GRCh37	single base substitution	T	T	A	ggatgcttgcagaagcctccttgctggtctttttgcttctgccttcgctctgtacccttttaaaataagccatgagctgggcatggtggctcacacctataatcccagcactttgggaggc
16	58522907	58522907	GRCh37	single base substitution	T	T	A	ggatgcttgcagaagcctccttgctggtctttttgcttctgccttcgctctgtacccttttaaaataagccatgagctgggcatggtggctcacacctataatcccagcactttgggaggc
16	58522907	58522907	GRCh37	single base substitution	T	T	A	ggatgcttgcagaagcctccttgctggtctttttgcttctgccttcgctctgtacccttttaaaataagccatgagctgggcatggtggctcacacctataatcccagcactttgggaggc
16	58522907	58522907	GRCh37	single base substitution	T	T	A	ggatgcttgcagaagcctccttgctggtctttttgcttctgccttcgctctgtacccttttaaaataagccatgagctgggcatggtggctcacacctataatcccagcactttgggaggc
16	58522907	58522907	GRCh37	single base substitution	T	T	A	ggatgcttgcagaagcctccttgctggtctttttgcttctgccttcgctctgtacccttttaaaataagccatgagctgggcatggtggctcacacctataatcccagcactttgggaggc
16	58522907	58522907	GRCh37	single base substitution	T	T	A	ggatgcttgcagaagcctccttgctggtctttttgcttctgccttcgctctgtacccttttaaaataagccatgagctgggcatggtggctcacacctataatcccagcactttgggaggc
16	58522907	58522907	GRCh37	single base substitution	T	T	A	ggatgcttgcagaagcctccttgctggtctttttgcttctgccttcgctctgtacccttttaaaataagccatgagctgggcatggtggctcacacctataatcccagcactttgggaggc
16	58522907	58522907	GRCh37	single base substitution	T	T	A	ggatgcttgcagaagcctccttgctggtctttttgcttctgccttcgctctgtacccttttaaaataagccatgagctgggcatggtggctcacacctataatcccagcactttgggaggc
16	58522907	58522907	GRCh37	single base substitution	T	T	A	ggatgcttgcagaagcctccttgctggtctttttgcttctgccttcgctctgtacccttttaaaataagccatgagctgggcatggtggctcacacctataatcccagcactttgggaggc
16	58522907	58522907	GRCh37	single base substitution	T	T	A	ggatgcttgcagaagcctccttgctggtctttttgcttctgccttcgctctgtacccttttaaaataagccatgagctgggcatggtggctcacacctataatcccagcactttgggaggc
16	58522907	58522907	GRCh37	single base substitution	T	T	A	ggatgcttgcagaagcctccttgctggtctttttgcttctgccttcgctctgtacccttttaaaataagccatgagctgggcatggtggctcacacctataatcccagcactttgggaggc
16	58522907	58522907	GRCh37	single base substitution	T	T	A	ggatgcttgcagaagcctccttgctggtctttttgcttctgccttcgctctgtacccttttaaaataagccatgagctgggcatggtggctcacacctataatcccagcactttgggaggc
16	58522907	58522907	GRCh37	single base substitution	T	T	A	ggatgcttgcagaagcctccttgctggtctttttgcttctgccttcgctctgtacccttttaaaataagccatgagctgggcatggtggctcacacctataatcccagcactttgggaggc
16	58522907	58522907	GRCh37	single base substitution	T	T	A	ggatgcttgcagaagcctccttgctggtctttttgcttctgccttcgctctgtacccttttaaaataagccatgagctgggcatggtggctcacacctataatcccagcactttgggaggc
16	58522907	58522907	GRCh37	single base substitution	T	T	A	ggatgcttgcagaagcctccttgctggtctttttgcttctgccttcgctctgtacccttttaaaataagccatgagctgggcatggtggctcacacctataatcccagcactttgggaggc
16	58522907	58522907	GRCh37	single base substitution	T	T	A	ggatgcttgcagaagcctccttgctggtctttttgcttctgccttcgctctgtacccttttaaaataagccatgagctgggcatggtggctcacacctataatcccagcactttgggaggc
16	58522907	58522907	GRCh37	single base substitution	T	T	A	ggatgcttgcagaagcctccttgctggtctttttgcttctgccttcgctctgtacccttttaaaataagccatgagctgggcatggtggctcacacctataatcccagcactttgggaggc
16	58522907	58522907	GRCh37	single base substitution	T	T	A	ggatgcttgcagaagcctccttgctggtctttttgcttctgccttcgctctgtacccttttaaaataagccatgagctgggcatggtggctcacacctataatcccagcactttgggaggc
16	58522907	58522907	GRCh37	single base substitution	T	T	A	ggatgcttgcagaagcctccttgctggtctttttgcttctgccttcgctctgtacccttttaaaataagccatgagctgggcatggtggctcacacctataatcccagcactttgggaggc
16	58522907	58522907	GRCh37	single base substitution	T	T	A	ggatgcttgcagaagcctccttgctggtctttttgcttctgccttcgctctgtacccttttaaaataagccatgagctgggcatggtggctcacacctataatcccagcactttgggaggc
16	58522907	58522907	GRCh37	single base substitution	T	T	A	ggatgcttgcagaagcctccttgctggtctttttgcttctgccttcgctctgtacccttttaaaataagccatgagctgggcatggtggctcacacctataatcccagcactttgggaggc
9	92490719	92490719	GRCh37	insertion of <=200bp	-	-	A	gggtggtgcccaattttggaatcattctttgctcacttaaactctgttaaatttaaAAGCAAAAAaaaaagatcaattccttaagaagccgtgacactcctaagtgtgtaggcatgtaaca
19	23043332	23043332	GRCh37	deletion of <=200bp	A	A	-	agtgagccgagatcacgccattgcactccagcctgggcgacagagcgagacttttgtctcaaaaaaaaaaaaaatacaaacaaaataaaaTATCAATGCTGAAGATATAACATTGATTTTT
19	23043332	23043332	GRCh37	deletion of <=200bp	A	A	-	agtgagccgagatcacgccattgcactccagcctgggcgacagagcgagacttttgtctcaaaaaaaaaaaaaatacaaacaaaataaaaTATCAATGCTGAAGATATAACATTGATTTTT
19	23043332	23043332	GRCh37	deletion of <=200bp	A	A	-	agtgagccgagatcacgccattgcactccagcctgggcgacagagcgagacttttgtctcaaaaaaaaaaaaaatacaaacaaaataaaaTATCAATGCTGAAGATATAACATTGATTTTT
8	88891762	88891762	GRCh37	single base substitution	A	A	G	GTACAAACTAATTCACTGGCATTTCATAATGGATTAGTAGATTGTTACCTATGAAGCTTCATGTGTTTTTGATGTAATTCTTCACCCACTGACTTCTCATATTAACCAAATAGCTTACTCC
19	53369376	53369377	GRCh37	deletion of <=200bp	TG	TG	-	tatttatatatatgattatacatatatttatatatgtatgattatacatatatttatatatgtatgattatacatatatttatatatgtatgattatacatatatttatatatatgattata
19	53369376	53369377	GRCh37	deletion of <=200bp	TG	TG	-	tatttatatatatgattatacatatatttatatatgtatgattatacatatatttatatatgtatgattatacatatatttatatatgtatgattatacatatatttatatatatgattata
19	53369376	53369377	GRCh37	deletion of <=200bp	TG	TG	-	tatttatatatatgattatacatatatttatatatgtatgattatacatatatttatatatgtatgattatacatatatttatatatgtatgattatacatatatttatatatatgattata
19	53369376	53369377	GRCh37	deletion of <=200bp	TG	TG	-	tatttatatatatgattatacatatatttatatatgtatgattatacatatatttatatatgtatgattatacatatatttatatatgtatgattatacatatatttatatatatgattata
8	36331461	36331461	GRCh37	single base substitution	G	G	T	GAGGACAGCTTCAGTTACTAGTAACTAAACTTCTAATTTACACTGAGGTGTTGAGGTAAAGGACTCTTCTCAGTTTATTTACAAATAGATTTCCTTAACCAACAACTGCATTCGAAAGATT
5	96946169	96946169	GRCh37	deletion of <=200bp	T	T	-	TTGTGTGAGGTTCTAAGAAACTTCTTAAAAGGGAGATACATTCAGATAGCACATGCTCCATTTTTTTTTCTTTTTTTTTGCATTTTTCTCTACTTTCTGCCTAAAATGCAGATACAATAGC
1	248617055	248617055	GRCh37	insertion of <=200bp	-	-	TG	TGCAGCTCTGAGGAAAGTACTAGGGAGATGTGGTTCCTCCCAGAGCATCAGGGTGGCGACTGTGATCAGGAAGGGCTAGCAGGGACTCCCACAGCATCAGAGTGGTGACTGTGATCGGGAA
12	17607539	17607539	GRCh37	single base substitution	A	A	C	TTAAGAGGCTTAAAAATTCAAAAAGAAAACTAAACATCTTGATATATAGTTACAAATATAAAGTGGGAATCAGTGAGCATCAAAGCAGCAATATAAAGTATTATGTGAATTGAAAGGGGAC
11	23652326	23652326	GRCh37	single base substitution	C	C	T	CTATGCATTTACTTTTTTGTGGGAATTAATTTCTCACACCTCAAAATGAATATTCTAGATCTCAAATGGATATAGAGATGTAATAGAACTACTTTATAAAAttatttatttatttatttat
3	7141643	7141643	GRCh37	single base substitution	T	T	G	tagattatacatatataatattaatatattatatatattatgatatacattatgtatatatacatatattatacatatataattgcatatgtacatatataattgcacatgtacatatatg
3	7141643	7141643	GRCh37	single base substitution	T	T	G	tagattatacatatataatattaatatattatatatattatgatatacattatgtatatatacatatattatacatatataattgcatatgtacatatataattgcacatgtacatatatg
3	7141643	7141643	GRCh37	single base substitution	T	T	G	tagattatacatatataatattaatatattatatatattatgatatacattatgtatatatacatatattatacatatataattgcatatgtacatatataattgcacatgtacatatatg
3	7141643	7141643	GRCh37	single base substitution	T	T	G	tagattatacatatataatattaatatattatatatattatgatatacattatgtatatatacatatattatacatatataattgcatatgtacatatataattgcacatgtacatatatg
3	7141643	7141643	GRCh37	single base substitution	T	T	G	tagattatacatatataatattaatatattatatatattatgatatacattatgtatatatacatatattatacatatataattgcatatgtacatatataattgcacatgtacatatatg
3	7141643	7141643	GRCh37	single base substitution	T	T	G	tagattatacatatataatattaatatattatatatattatgatatacattatgtatatatacatatattatacatatataattgcatatgtacatatataattgcacatgtacatatatg
3	7141643	7141643	GRCh37	single base substitution	T	T	G	tagattatacatatataatattaatatattatatatattatgatatacattatgtatatatacatatattatacatatataattgcatatgtacatatataattgcacatgtacatatatg
3	7141643	7141643	GRCh37	single base substitution	T	T	G	tagattatacatatataatattaatatattatatatattatgatatacattatgtatatatacatatattatacatatataattgcatatgtacatatataattgcacatgtacatatatg
3	7141643	7141643	GRCh37	single base substitution	T	T	G	tagattatacatatataatattaatatattatatatattatgatatacattatgtatatatacatatattatacatatataattgcatatgtacatatataattgcacatgtacatatatg
3	7141643	7141643	GRCh37	single base substitution	T	T	G	tagattatacatatataatattaatatattatatatattatgatatacattatgtatatatacatatattatacatatataattgcatatgtacatatataattgcacatgtacatatatg
3	7141643	7141643	GRCh37	single base substitution	T	T	G	tagattatacatatataatattaatatattatatatattatgatatacattatgtatatatacatatattatacatatataattgcatatgtacatatataattgcacatgtacatatatg
1	163160517	163160517	GRCh37	single base substitution	G	G	T	agcatcctgttggaaggctgtcactcctatcaaagaagataaaaacaggtgagcccagtgggctgaattgcatgttgttttcctagcaatgacggaagaatttaacaatgatgaaagcccc
1	163160517	163160517	GRCh37	single base substitution	G	G	T	agcatcctgttggaaggctgtcactcctatcaaagaagataaaaacaggtgagcccagtgggctgaattgcatgttgttttcctagcaatgacggaagaatttaacaatgatgaaagcccc
1	163160517	163160517	GRCh37	single base substitution	G	G	T	agcatcctgttggaaggctgtcactcctatcaaagaagataaaaacaggtgagcccagtgggctgaattgcatgttgttttcctagcaatgacggaagaatttaacaatgatgaaagcccc
1	163160517	163160517	GRCh37	single base substitution	G	G	T	agcatcctgttggaaggctgtcactcctatcaaagaagataaaaacaggtgagcccagtgggctgaattgcatgttgttttcctagcaatgacggaagaatttaacaatgatgaaagcccc
1	163160517	163160517	GRCh37	single base substitution	G	G	T	agcatcctgttggaaggctgtcactcctatcaaagaagataaaaacaggtgagcccagtgggctgaattgcatgttgttttcctagcaatgacggaagaatttaacaatgatgaaagcccc
1	163160517	163160517	GRCh37	single base substitution	G	G	T	agcatcctgttggaaggctgtcactcctatcaaagaagataaaaacaggtgagcccagtgggctgaattgcatgttgttttcctagcaatgacggaagaatttaacaatgatgaaagcccc
1	163160517	163160517	GRCh37	single base substitution	G	G	T	agcatcctgttggaaggctgtcactcctatcaaagaagataaaaacaggtgagcccagtgggctgaattgcatgttgttttcctagcaatgacggaagaatttaacaatgatgaaagcccc
1	163160517	163160517	GRCh37	single base substitution	G	G	T	agcatcctgttggaaggctgtcactcctatcaaagaagataaaaacaggtgagcccagtgggctgaattgcatgttgttttcctagcaatgacggaagaatttaacaatgatgaaagcccc
1	163160517	163160517	GRCh37	single base substitution	G	G	T	agcatcctgttggaaggctgtcactcctatcaaagaagataaaaacaggtgagcccagtgggctgaattgcatgttgttttcctagcaatgacggaagaatttaacaatgatgaaagcccc
1	163160517	163160517	GRCh37	single base substitution	G	G	T	agcatcctgttggaaggctgtcactcctatcaaagaagataaaaacaggtgagcccagtgggctgaattgcatgttgttttcctagcaatgacggaagaatttaacaatgatgaaagcccc
1	163160517	163160517	GRCh37	single base substitution	G	G	T	agcatcctgttggaaggctgtcactcctatcaaagaagataaaaacaggtgagcccagtgggctgaattgcatgttgttttcctagcaatgacggaagaatttaacaatgatgaaagcccc
13	71582394	71582394	GRCh37	single base substitution	C	C	A	gctgaattttcttcataaacttcaattaaaaagtaaaaaaaatacagctgggtgcagtggctcatgcgtgtaatcccaacactttaagaggttgaggtgggaggatcatttgagtccagga
2	194812493	194812493	GRCh37	single base substitution	T	T	G	TCTTGAATGTTCAGTTTCCTTTTTCAAATGAAAGCATAAAAAAGAAAAATATATTATTATTTGTATTTGCATATATTTCATTGTAATTTATTTTGGCAACTATAGGAAGTAACTGGCATAT
4	187490438	187490438	GRCh37	insertion of <=200bp	-	-	A	AGTTTGTATTATAATCATATTTCTGATAGCAAAGATGAACTGGATAGGTACTTAAAACTGAAAAAAAAATTGAGGAAAGTTTTTCCTAAATTGTAAGAATATATAAAGTTTTGGATAGGCA
13	54471315	54471315	GRCh37	single base substitution	T	T	A	GACAAAACTTCAATTTTTTGCAGACTGATTCTGGTGGCTTCAGTGAATGCTCTGCCAGGCTACAGAACTGTGCTTAATAATAAAAGCAAATCTGGTGCCAGGCTTAGAGGCATAGGCTACT
2	78868630	78868630	GRCh37	deletion of <=200bp	T	T	-	TTGAGAAGAAGGGAAAGAACAGATAAGGAAACAATATCTAAAAGTAATATTTTGTTAACCTTTTTTTTTATCTGAATAAAAGGGTCACTTCTATAAGCCAAGTAGTAAGGGAGGCTCATAA
5	91787588	91787588	GRCh37	single base substitution	T	T	C	taaatggggtttggtttctgccacttgcagtaaaagaattcagactaatacaATAATTCATCTTATTTATCTTCTATGGCAAACAACTTAATAGAGTTATAAAGCAAATTTAGTAGAAGAT
5	91787588	91787588	GRCh37	single base substitution	T	T	C	taaatggggtttggtttctgccacttgcagtaaaagaattcagactaatacaATAATTCATCTTATTTATCTTCTATGGCAAACAACTTAATAGAGTTATAAAGCAAATTTAGTAGAAGAT
5	91787588	91787588	GRCh37	single base substitution	T	T	C	taaatggggtttggtttctgccacttgcagtaaaagaattcagactaatacaATAATTCATCTTATTTATCTTCTATGGCAAACAACTTAATAGAGTTATAAAGCAAATTTAGTAGAAGAT
5	13329876	13329876	GRCh37	single base substitution	C	C	A	ataagaaataaaacataccagaaataggaaatatgtgggtacaaaataaagactctctctctctatatataatatatatttcatgtatataatatataatatacaatatgtatatatatag
3	165478168	165478169	GRCh37	deletion of <=200bp	TA	TA	-	actgtacatggacaataataataatagctgctaaattgtaaataAAAATGTGTGTGTGGGtatatatatatatatatacacatatatatatatacatatatatatCTCCCAGTATATCCTGA
17	17798285	17798285	GRCh37	single base substitution	A	A	G	acagaacaaaactctgtctcaaaaacatacatacatacatacatacatacatacatacatacatacatgcatgcatgcatgcataAAATAAtgcacatagcaaagtatcctgcatagggga
17	17798285	17798285	GRCh37	single base substitution	A	A	G	acagaacaaaactctgtctcaaaaacatacatacatacatacatacatacatacatacatacatacatgcatgcatgcatgcataAAATAAtgcacatagcaaagtatcctgcatagggga
17	17798285	17798285	GRCh37	single base substitution	A	A	G	acagaacaaaactctgtctcaaaaacatacatacatacatacatacatacatacatacatacatacatgcatgcatgcatgcataAAATAAtgcacatagcaaagtatcctgcatagggga
17	17798285	17798285	GRCh37	single base substitution	A	A	G	acagaacaaaactctgtctcaaaaacatacatacatacatacatacatacatacatacatacatacatgcatgcatgcatgcataAAATAAtgcacatagcaaagtatcctgcatagggga
17	17798285	17798285	GRCh37	single base substitution	A	A	G	acagaacaaaactctgtctcaaaaacatacatacatacatacatacatacatacatacatacatacatgcatgcatgcatgcataAAATAAtgcacatagcaaagtatcctgcatagggga
17	17798285	17798285	GRCh37	single base substitution	A	A	G	acagaacaaaactctgtctcaaaaacatacatacatacatacatacatacatacatacatacatacatgcatgcatgcatgcataAAATAAtgcacatagcaaagtatcctgcatagggga
17	17798285	17798285	GRCh37	single base substitution	A	A	G	acagaacaaaactctgtctcaaaaacatacatacatacatacatacatacatacatacatacatacatgcatgcatgcatgcataAAATAAtgcacatagcaaagtatcctgcatagggga
17	17798285	17798285	GRCh37	single base substitution	A	A	G	acagaacaaaactctgtctcaaaaacatacatacatacatacatacatacatacatacatacatacatgcatgcatgcatgcataAAATAAtgcacatagcaaagtatcctgcatagggga
17	17798285	17798285	GRCh37	single base substitution	A	A	G	acagaacaaaactctgtctcaaaaacatacatacatacatacatacatacatacatacatacatacatgcatgcatgcatgcataAAATAAtgcacatagcaaagtatcctgcatagggga
12	34216658	34216658	GRCh37	deletion of <=200bp	A	A	-	aattataggacatatttatgtaaccactttgtgcagtgccttgctcagtaaacAGAAGCTAAAAAAAAAATGTTTTGCAACAAAAGGATTCAAGTGGAGAAGAGCCCAGAATTTAAAATAC
12	108434451	108434451	GRCh37	single base substitution	G	G	T	TATCAGCTATCTTAAATGCAAATGGTTAAGCCAAGCTCCTCCTAATTCTCTGGAGACTTTGTTTTGATTGGGGTGAGTGGGAGTATATTTCTTTTTTTCCGGTATGGATTTGGGTGGCATC
1	39252682	39252690	GRCh37	deletion of <=200bp	AATAATAAT	AATAATAAT	-	agtgagccgagatcgtgccactgcactccagcctgggtgacagagcgagactccatctcaaataataataataataataataataataattgttttataatgtatccaaaattttgttataaccagata
6	63045375	63045375	GRCh37	deletion of <=200bp	T	T	-	TGCTGTCATTATTCATCAATCAGTTATCTGAAATGCTGACAATTTTCTGAAACATCGCAGTTTTTTTTTTTATGAGACCCAGAGGAATCCCGTACCCATAATTAAAAATGTATCAGGGAGA
1	59441713	59441713	GRCh37	single base substitution	T	T	C	gtgtgtgtgtgtgtgtgtgtgtgcgtgtttgtttgtgtgtCTTCCTCCTTACCGCTTCACTGTGTGtacagagaaactagagccagagacagaagttgtgacatgtacagacacgtgggag
12	66220776	66220776	GRCh37	single base substitution	A	A	G	GCTTGCAGGGAACCTTCCCGAATTCTCTAAATGGGATGCGAATTTTCATTGAGGACGTTCATGGGTTTTAAGTTAATTAGTCTCACTTAATCACCGAATCTGAATGAAATGTGAATAGATG
12	66220776	66220776	GRCh37	single base substitution	A	A	G	GCTTGCAGGGAACCTTCCCGAATTCTCTAAATGGGATGCGAATTTTCATTGAGGACGTTCATGGGTTTTAAGTTAATTAGTCTCACTTAATCACCGAATCTGAATGAAATGTGAATAGATG
12	66220776	66220776	GRCh37	single base substitution	A	A	G	GCTTGCAGGGAACCTTCCCGAATTCTCTAAATGGGATGCGAATTTTCATTGAGGACGTTCATGGGTTTTAAGTTAATTAGTCTCACTTAATCACCGAATCTGAATGAAATGTGAATAGATG
12	66220776	66220776	GRCh37	single base substitution	A	A	G	GCTTGCAGGGAACCTTCCCGAATTCTCTAAATGGGATGCGAATTTTCATTGAGGACGTTCATGGGTTTTAAGTTAATTAGTCTCACTTAATCACCGAATCTGAATGAAATGTGAATAGATG
12	66220776	66220776	GRCh37	single base substitution	A	A	G	GCTTGCAGGGAACCTTCCCGAATTCTCTAAATGGGATGCGAATTTTCATTGAGGACGTTCATGGGTTTTAAGTTAATTAGTCTCACTTAATCACCGAATCTGAATGAAATGTGAATAGATG
12	66220776	66220776	GRCh37	single base substitution	A	A	G	GCTTGCAGGGAACCTTCCCGAATTCTCTAAATGGGATGCGAATTTTCATTGAGGACGTTCATGGGTTTTAAGTTAATTAGTCTCACTTAATCACCGAATCTGAATGAAATGTGAATAGATG
12	66220776	66220776	GRCh37	single base substitution	A	A	G	GCTTGCAGGGAACCTTCCCGAATTCTCTAAATGGGATGCGAATTTTCATTGAGGACGTTCATGGGTTTTAAGTTAATTAGTCTCACTTAATCACCGAATCTGAATGAAATGTGAATAGATG
12	66220776	66220776	GRCh37	single base substitution	A	A	G	GCTTGCAGGGAACCTTCCCGAATTCTCTAAATGGGATGCGAATTTTCATTGAGGACGTTCATGGGTTTTAAGTTAATTAGTCTCACTTAATCACCGAATCTGAATGAAATGTGAATAGATG
12	66220776	66220776	GRCh37	single base substitution	A	A	G	GCTTGCAGGGAACCTTCCCGAATTCTCTAAATGGGATGCGAATTTTCATTGAGGACGTTCATGGGTTTTAAGTTAATTAGTCTCACTTAATCACCGAATCTGAATGAAATGTGAATAGATG
12	66220776	66220776	GRCh37	single base substitution	A	A	G	GCTTGCAGGGAACCTTCCCGAATTCTCTAAATGGGATGCGAATTTTCATTGAGGACGTTCATGGGTTTTAAGTTAATTAGTCTCACTTAATCACCGAATCTGAATGAAATGTGAATAGATG
12	66220776	66220776	GRCh37	single base substitution	A	A	G	GCTTGCAGGGAACCTTCCCGAATTCTCTAAATGGGATGCGAATTTTCATTGAGGACGTTCATGGGTTTTAAGTTAATTAGTCTCACTTAATCACCGAATCTGAATGAAATGTGAATAGATG
12	66220776	66220776	GRCh37	single base substitution	A	A	G	GCTTGCAGGGAACCTTCCCGAATTCTCTAAATGGGATGCGAATTTTCATTGAGGACGTTCATGGGTTTTAAGTTAATTAGTCTCACTTAATCACCGAATCTGAATGAAATGTGAATAGATG
2	187743192	187743192	GRCh37	insertion of <=200bp	-	-	T	atttttgtatgttcattttgtgtcctgcaaccttactgaatttgcttattagtcataatgttttttttgtgtgtgtgtgtgtggagtcttcagagttttttgtatataagatcatgttatc
X	28665025	28665025	GRCh37	single base substitution	T	T	C	CTCAAACATAAAAATAACATTTAGCTGCCTTTGCATGGCCCTTGCAAATTTATCTCTCACTTCTTGTTTCCCTTAGTTCCCCAGTAGCCTTGAAAAACACCCAAGTTGGCTGAATTCTAAG
17	48883421	48883421	GRCh37	deletion of <=200bp	T	T	-	TCATCCAGGAAGCTCAAAGTTAAATGAAACACCTGGGGACCCCACAGAGTTATTATATTGTGGGGGGGTGCTAGTCTGGGCCCAGGCAGGATGCCCCATTTTCTCCACTTCAGGGAGCACC
12	103881562	103881562	GRCh37	deletion of <=200bp	T	T	-	tcttttgatctttgttggtttaaagtctgttttattcaagactaggcttgcaacccctccttttttttgctttccatttgcttggtagatcttcctccatccctttactttgagcctatgt
12	103881562	103881562	GRCh37	deletion of <=200bp	T	T	-	tcttttgatctttgttggtttaaagtctgttttattcaagactaggcttgcaacccctccttttttttgctttccatttgcttggtagatcttcctccatccctttactttgagcctatgt
12	103881562	103881562	GRCh37	deletion of <=200bp	T	T	-	tcttttgatctttgttggtttaaagtctgttttattcaagactaggcttgcaacccctccttttttttgctttccatttgcttggtagatcttcctccatccctttactttgagcctatgt
12	103881562	103881562	GRCh37	deletion of <=200bp	T	T	-	tcttttgatctttgttggtttaaagtctgttttattcaagactaggcttgcaacccctccttttttttgctttccatttgcttggtagatcttcctccatccctttactttgagcctatgt
12	103881562	103881562	GRCh37	deletion of <=200bp	T	T	-	tcttttgatctttgttggtttaaagtctgttttattcaagactaggcttgcaacccctccttttttttgctttccatttgcttggtagatcttcctccatccctttactttgagcctatgt
12	103881562	103881562	GRCh37	deletion of <=200bp	T	T	-	tcttttgatctttgttggtttaaagtctgttttattcaagactaggcttgcaacccctccttttttttgctttccatttgcttggtagatcttcctccatccctttactttgagcctatgt
12	103881562	103881562	GRCh37	deletion of <=200bp	T	T	-	tcttttgatctttgttggtttaaagtctgttttattcaagactaggcttgcaacccctccttttttttgctttccatttgcttggtagatcttcctccatccctttactttgagcctatgt
12	103881562	103881562	GRCh37	deletion of <=200bp	T	T	-	tcttttgatctttgttggtttaaagtctgttttattcaagactaggcttgcaacccctccttttttttgctttccatttgcttggtagatcttcctccatccctttactttgagcctatgt
12	103881562	103881562	GRCh37	deletion of <=200bp	T	T	-	tcttttgatctttgttggtttaaagtctgttttattcaagactaggcttgcaacccctccttttttttgctttccatttgcttggtagatcttcctccatccctttactttgagcctatgt
12	103881562	103881562	GRCh37	deletion of <=200bp	T	T	-	tcttttgatctttgttggtttaaagtctgttttattcaagactaggcttgcaacccctccttttttttgctttccatttgcttggtagatcttcctccatccctttactttgagcctatgt
12	103881562	103881562	GRCh37	deletion of <=200bp	T	T	-	tcttttgatctttgttggtttaaagtctgttttattcaagactaggcttgcaacccctccttttttttgctttccatttgcttggtagatcttcctccatccctttactttgagcctatgt
1	180039837	180039837	GRCh37	single base substitution	T	T	C	agagttcAGCTAGCTAAAGTCAAAGTTAAGTTAGCGTATCTGCTTTCAACCTCATAGATTTTTTTAAAACCTAAATTGATGACTTAAAGTTATCTTCATTAGAAACTGATCCTTCTAAATA
1	180039837	180039837	GRCh37	single base substitution	T	T	C	agagttcAGCTAGCTAAAGTCAAAGTTAAGTTAGCGTATCTGCTTTCAACCTCATAGATTTTTTTAAAACCTAAATTGATGACTTAAAGTTATCTTCATTAGAAACTGATCCTTCTAAATA
4	99899118	99899118	GRCh37	single base substitution	A	A	G	atatagcaaaactaccgaaagctaaaaacaaagagagaaatcttaaaaccatttggaaggaaaaaaattacttttgaataggcaataagactaacatccagcttttaaacaaaagtatgaa
4	99899118	99899118	GRCh37	single base substitution	A	A	G	atatagcaaaactaccgaaagctaaaaacaaagagagaaatcttaaaaccatttggaaggaaaaaaattacttttgaataggcaataagactaacatccagcttttaaacaaaagtatgaa
3	79638598	79638598	GRCh37	single base substitution	A	A	C	CCTGTTAATTAACATGTTACTACGCTAAGAAATGTCAGTTTTCAATGTTTCACTTTTCTGATGTTCCTTTTCTATGGTACCGACATGCACTGTGGCTTAGGTTTCCTTTGTGTGTTACACA
3	79638598	79638598	GRCh37	single base substitution	A	A	C	CCTGTTAATTAACATGTTACTACGCTAAGAAATGTCAGTTTTCAATGTTTCACTTTTCTGATGTTCCTTTTCTATGGTACCGACATGCACTGTGGCTTAGGTTTCCTTTGTGTGTTACACA
3	79638598	79638598	GRCh37	single base substitution	A	A	C	CCTGTTAATTAACATGTTACTACGCTAAGAAATGTCAGTTTTCAATGTTTCACTTTTCTGATGTTCCTTTTCTATGGTACCGACATGCACTGTGGCTTAGGTTTCCTTTGTGTGTTACACA
18	12695852	12695853	GRCh37	deletion of <=200bp	CA	CA	-	ATCAACCAGACTTACATTAAATTCAAAGTCAAAGCAACTGTTAACACCTCATTCCTTCTCcacacacacacacacacacacacacacacacacTAAAAATTAGAAAGCATTTATATTGTCAC
18	12695852	12695853	GRCh37	deletion of <=200bp	CA	CA	-	ATCAACCAGACTTACATTAAATTCAAAGTCAAAGCAACTGTTAACACCTCATTCCTTCTCcacacacacacacacacacacacacacacacacTAAAAATTAGAAAGCATTTATATTGTCAC
18	12695852	12695853	GRCh37	deletion of <=200bp	CA	CA	-	ATCAACCAGACTTACATTAAATTCAAAGTCAAAGCAACTGTTAACACCTCATTCCTTCTCcacacacacacacacacacacacacacacacacTAAAAATTAGAAAGCATTTATATTGTCAC
18	12695852	12695853	GRCh37	deletion of <=200bp	CA	CA	-	ATCAACCAGACTTACATTAAATTCAAAGTCAAAGCAACTGTTAACACCTCATTCCTTCTCcacacacacacacacacacacacacacacacacTAAAAATTAGAAAGCATTTATATTGTCAC
18	12695852	12695853	GRCh37	deletion of <=200bp	CA	CA	-	ATCAACCAGACTTACATTAAATTCAAAGTCAAAGCAACTGTTAACACCTCATTCCTTCTCcacacacacacacacacacacacacacacacacTAAAAATTAGAAAGCATTTATATTGTCAC
18	12695852	12695853	GRCh37	deletion of <=200bp	CA	CA	-	ATCAACCAGACTTACATTAAATTCAAAGTCAAAGCAACTGTTAACACCTCATTCCTTCTCcacacacacacacacacacacacacacacacacTAAAAATTAGAAAGCATTTATATTGTCAC
18	12695852	12695853	GRCh37	deletion of <=200bp	CA	CA	-	ATCAACCAGACTTACATTAAATTCAAAGTCAAAGCAACTGTTAACACCTCATTCCTTCTCcacacacacacacacacacacacacacacacacTAAAAATTAGAAAGCATTTATATTGTCAC
18	12695852	12695853	GRCh37	deletion of <=200bp	CA	CA	-	ATCAACCAGACTTACATTAAATTCAAAGTCAAAGCAACTGTTAACACCTCATTCCTTCTCcacacacacacacacacacacacacacacacacTAAAAATTAGAAAGCATTTATATTGTCAC
18	12695852	12695853	GRCh37	deletion of <=200bp	CA	CA	-	ATCAACCAGACTTACATTAAATTCAAAGTCAAAGCAACTGTTAACACCTCATTCCTTCTCcacacacacacacacacacacacacacacacacTAAAAATTAGAAAGCATTTATATTGTCAC
18	12695852	12695853	GRCh37	deletion of <=200bp	CA	CA	-	ATCAACCAGACTTACATTAAATTCAAAGTCAAAGCAACTGTTAACACCTCATTCCTTCTCcacacacacacacacacacacacacacacacacTAAAAATTAGAAAGCATTTATATTGTCAC
18	12695852	12695853	GRCh37	deletion of <=200bp	CA	CA	-	ATCAACCAGACTTACATTAAATTCAAAGTCAAAGCAACTGTTAACACCTCATTCCTTCTCcacacacacacacacacacacacacacacacacTAAAAATTAGAAAGCATTTATATTGTCAC
18	12695852	12695853	GRCh37	deletion of <=200bp	CA	CA	-	ATCAACCAGACTTACATTAAATTCAAAGTCAAAGCAACTGTTAACACCTCATTCCTTCTCcacacacacacacacacacacacacacacacacTAAAAATTAGAAAGCATTTATATTGTCAC
18	12695852	12695853	GRCh37	deletion of <=200bp	CA	CA	-	ATCAACCAGACTTACATTAAATTCAAAGTCAAAGCAACTGTTAACACCTCATTCCTTCTCcacacacacacacacacacacacacacacacacTAAAAATTAGAAAGCATTTATATTGTCAC
4	7180231	7180231	GRCh37	deletion of <=200bp	T	T	-	cttcttcattacttttgtttcttttaaataaatatttttagtatcccattttaattcctgttttttttttaaaccttgtattttgagttattttcttaatgattgctttaaggactacaaa
9	10943763	10943763	GRCh37	insertion of <=200bp	-	-	AC	caaataaaaaagaaatgaaacttatagtctgttgggtaaccaataaGCATGGAACTGTATacacacacacacacacacacacacacacacatatacatacatatataaacagacacacaca
9	10943763	10943763	GRCh37	insertion of <=200bp	-	-	AC	caaataaaaaagaaatgaaacttatagtctgttgggtaaccaataaGCATGGAACTGTATacacacacacacacacacacacacacacacatatacatacatatataaacagacacacaca
7	41841737	41841737	GRCh37	insertion of <=200bp	-	-	CT	TGAAGACCTTACAGAATGTCTGAATGAGGGGACATCAGACTGGAAGTATCCAGGAGCGCCctctctctctctctggctctctctctctctggctctctctctctctcgctctcactctccc
12	2535957	2535957	GRCh37	single base substitution	A	A	G	gtcagctggtggtttgctagagataggcagttcatagtggcattggctgatatggctgggatggctgggatgtcctctttccacatggcctctcattctttagcaggctttcttggcttgt
12	2535957	2535957	GRCh37	single base substitution	A	A	G	gtcagctggtggtttgctagagataggcagttcatagtggcattggctgatatggctgggatggctgggatgtcctctttccacatggcctctcattctttagcaggctttcttggcttgt
12	2535957	2535957	GRCh37	single base substitution	A	A	G	gtcagctggtggtttgctagagataggcagttcatagtggcattggctgatatggctgggatggctgggatgtcctctttccacatggcctctcattctttagcaggctttcttggcttgt
12	2535957	2535957	GRCh37	single base substitution	A	A	G	gtcagctggtggtttgctagagataggcagttcatagtggcattggctgatatggctgggatggctgggatgtcctctttccacatggcctctcattctttagcaggctttcttggcttgt
12	2535957	2535957	GRCh37	single base substitution	A	A	G	gtcagctggtggtttgctagagataggcagttcatagtggcattggctgatatggctgggatggctgggatgtcctctttccacatggcctctcattctttagcaggctttcttggcttgt
12	2535957	2535957	GRCh37	single base substitution	A	A	G	gtcagctggtggtttgctagagataggcagttcatagtggcattggctgatatggctgggatggctgggatgtcctctttccacatggcctctcattctttagcaggctttcttggcttgt
12	2535957	2535957	GRCh37	single base substitution	A	A	G	gtcagctggtggtttgctagagataggcagttcatagtggcattggctgatatggctgggatggctgggatgtcctctttccacatggcctctcattctttagcaggctttcttggcttgt
12	2535957	2535957	GRCh37	single base substitution	A	A	G	gtcagctggtggtttgctagagataggcagttcatagtggcattggctgatatggctgggatggctgggatgtcctctttccacatggcctctcattctttagcaggctttcttggcttgt
12	2535957	2535957	GRCh37	single base substitution	A	A	G	gtcagctggtggtttgctagagataggcagttcatagtggcattggctgatatggctgggatggctgggatgtcctctttccacatggcctctcattctttagcaggctttcttggcttgt
12	2535957	2535957	GRCh37	single base substitution	A	A	G	gtcagctggtggtttgctagagataggcagttcatagtggcattggctgatatggctgggatggctgggatgtcctctttccacatggcctctcattctttagcaggctttcttggcttgt
12	2535957	2535957	GRCh37	single base substitution	A	A	G	gtcagctggtggtttgctagagataggcagttcatagtggcattggctgatatggctgggatggctgggatgtcctctttccacatggcctctcattctttagcaggctttcttggcttgt
12	2535957	2535957	GRCh37	single base substitution	A	A	G	gtcagctggtggtttgctagagataggcagttcatagtggcattggctgatatggctgggatggctgggatgtcctctttccacatggcctctcattctttagcaggctttcttggcttgt
12	2535957	2535957	GRCh37	single base substitution	A	A	G	gtcagctggtggtttgctagagataggcagttcatagtggcattggctgatatggctgggatggctgggatgtcctctttccacatggcctctcattctttagcaggctttcttggcttgt
12	2535957	2535957	GRCh37	single base substitution	A	A	G	gtcagctggtggtttgctagagataggcagttcatagtggcattggctgatatggctgggatggctgggatgtcctctttccacatggcctctcattctttagcaggctttcttggcttgt
12	2535957	2535957	GRCh37	single base substitution	A	A	G	gtcagctggtggtttgctagagataggcagttcatagtggcattggctgatatggctgggatggctgggatgtcctctttccacatggcctctcattctttagcaggctttcttggcttgt
12	2535957	2535957	GRCh37	single base substitution	A	A	G	gtcagctggtggtttgctagagataggcagttcatagtggcattggctgatatggctgggatggctgggatgtcctctttccacatggcctctcattctttagcaggctttcttggcttgt
12	2535957	2535957	GRCh37	single base substitution	A	A	G	gtcagctggtggtttgctagagataggcagttcatagtggcattggctgatatggctgggatggctgggatgtcctctttccacatggcctctcattctttagcaggctttcttggcttgt
12	2535957	2535957	GRCh37	single base substitution	A	A	G	gtcagctggtggtttgctagagataggcagttcatagtggcattggctgatatggctgggatggctgggatgtcctctttccacatggcctctcattctttagcaggctttcttggcttgt
12	2535957	2535957	GRCh37	single base substitution	A	A	G	gtcagctggtggtttgctagagataggcagttcatagtggcattggctgatatggctgggatggctgggatgtcctctttccacatggcctctcattctttagcaggctttcttggcttgt
12	2535957	2535957	GRCh37	single base substitution	A	A	G	gtcagctggtggtttgctagagataggcagttcatagtggcattggctgatatggctgggatggctgggatgtcctctttccacatggcctctcattctttagcaggctttcttggcttgt
12	2535957	2535957	GRCh37	single base substitution	A	A	G	gtcagctggtggtttgctagagataggcagttcatagtggcattggctgatatggctgggatggctgggatgtcctctttccacatggcctctcattctttagcaggctttcttggcttgt
12	2535957	2535957	GRCh37	single base substitution	A	A	G	gtcagctggtggtttgctagagataggcagttcatagtggcattggctgatatggctgggatggctgggatgtcctctttccacatggcctctcattctttagcaggctttcttggcttgt
12	2535957	2535957	GRCh37	single base substitution	A	A	G	gtcagctggtggtttgctagagataggcagttcatagtggcattggctgatatggctgggatggctgggatgtcctctttccacatggcctctcattctttagcaggctttcttggcttgt
X	73141809	73141809	GRCh37	deletion of <=200bp	A	A	-	gccaagatagtgccactgcactccggcttaggcaaaagagcgagactctgtctcaaaaagaaaaaaaaaaaagaatagaaaatgatgacttaaaaggctattgaagaaaatatgttagttt
5	25934832	25934832	GRCh37	single base substitution	C	C	T	ttattttataaacagtttaggtgatttacacatgttctcaattacagtaatcttcagatacatattcttaaatataacaccttgagtgaatgtgttaaatattttcacagggcatTTTGCT
22	17105557	17105557	GRCh37	deletion of <=200bp	A	A	-	cggtgaactgagacagcaccgctgcactgcagcctcgatgacagagcaaaactctgtctcaaaaaaaaaaaaaGTGTTTCCTGTGCAGATTATCTATTCACCACTTGCAGATTTGAAGTTT
22	17105557	17105557	GRCh37	deletion of <=200bp	A	A	-	cggtgaactgagacagcaccgctgcactgcagcctcgatgacagagcaaaactctgtctcaaaaaaaaaaaaaGTGTTTCCTGTGCAGATTATCTATTCACCACTTGCAGATTTGAAGTTT
22	17105557	17105557	GRCh37	deletion of <=200bp	A	A	-	cggtgaactgagacagcaccgctgcactgcagcctcgatgacagagcaaaactctgtctcaaaaaaaaaaaaaGTGTTTCCTGTGCAGATTATCTATTCACCACTTGCAGATTTGAAGTTT
22	17105557	17105557	GRCh37	deletion of <=200bp	A	A	-	cggtgaactgagacagcaccgctgcactgcagcctcgatgacagagcaaaactctgtctcaaaaaaaaaaaaaGTGTTTCCTGTGCAGATTATCTATTCACCACTTGCAGATTTGAAGTTT
14	52680398	52680398	GRCh37	insertion of <=200bp	-	-	TGG	aagtcaggaaacaacaggtgctggaggggatgtggagaaataggaacacttttacactgttgggattgtaaactagttcaaccattgtggaagttggtgtggcgattcctcagggatctag
18	49444999	49444999	GRCh37	single base substitution	A	A	C	TCTGCAAGGTCTGTGCCTTTGCCCCTAGTCTCAGTTCTACAATGTTCTTTTGCTAATTTCAATCAAGCTGCATGTAAGAGCTGAAGAGACCTCACCTAAGTCTGGAGTTAGTCTTGTGGCC
2	151872181	151872181	GRCh37	single base substitution	G	G	A	ATGGCACAGGCCATTTTCTCTACTCTTTTCCAGCCCTCTGTGGCCATTCCCTCCATGTCCGCTGTCCTACTGATGTCCCTGATGGCACCACTGCTGCTATAGAAACCAACTATAGGGGCCT
14	106725256	106725256	GRCh37	single base substitution	T	T	C	GTGTCTTTCGCACAGTAATATACGGCCGTGTCCTCGGCTCTCAGGCTGTTCATTTGCAGATACAGCGTGTTCTTGGAATTGTCTCTGGAGATGGTGAACCGGCCCTTCACGGAGTCTGCGT
14	106725256	106725256	GRCh37	single base substitution	T	T	C	GTGTCTTTCGCACAGTAATATACGGCCGTGTCCTCGGCTCTCAGGCTGTTCATTTGCAGATACAGCGTGTTCTTGGAATTGTCTCTGGAGATGGTGAACCGGCCCTTCACGGAGTCTGCGT
14	56869534	56869534	GRCh37	deletion of <=200bp	T	T	-	aggaactgccaaactgttttccaaagtgccttcaccattttgtattcccaatttctcccctttttttttcttttttttaagatggcatcttgctgtgttgccaggctggagtgcagtggtg
12	112073780	112073780	GRCh37	single base substitution	T	T	C	CCTCATAGGGATGTCCTGCTGGGATTTTCCTAGTCCACTTGGGTTCACACACGCTAACGGTAATCCAGTGAGGCTCATTAGCATCCCTTACCTCCCTTCCCACGAGAATGTTATGTCAGAA
4	161522744	161522744	GRCh37	single base substitution	C	C	A	caattttcccttgtgttcttttcaagaatgtggaagtatgttttatccaatagataagatcctttccactgagcataattatcttgagatttgtttatgaagtttgttggagtgagtctag
3	36090176	36090176	GRCh37	deletion of <=200bp	T	T	-	tccctgcaaacgacataaactcatcctttttAtttttttatttttttgtacttgtttttatttttttttattattattattgtactttaagttttagggtacatgtgcacaatgtgcaggt
19	51428104	51428104	GRCh37	deletion of <=200bp	T	T	-	ATGGCTGTCAAGCTTTCTGCTAGAGAGTCTTTCAGCCTGCGAGAACTCAGTGGGAGGAACTTTTTTTTTTTTCCTAAAGGGATCTCATTGCTCATTCTGCAATGATTAGAGCTGGCCAGAA
19	51428104	51428104	GRCh37	deletion of <=200bp	T	T	-	ATGGCTGTCAAGCTTTCTGCTAGAGAGTCTTTCAGCCTGCGAGAACTCAGTGGGAGGAACTTTTTTTTTTTTCCTAAAGGGATCTCATTGCTCATTCTGCAATGATTAGAGCTGGCCAGAA
19	51428104	51428104	GRCh37	deletion of <=200bp	T	T	-	ATGGCTGTCAAGCTTTCTGCTAGAGAGTCTTTCAGCCTGCGAGAACTCAGTGGGAGGAACTTTTTTTTTTTTCCTAAAGGGATCTCATTGCTCATTCTGCAATGATTAGAGCTGGCCAGAA
4	164974980	164974980	GRCh37	single base substitution	G	G	A	ccagagttggtttgaaaaagtgcagcaataaagaattcataatgtcctgaagaagacattgatctgaaacagttctaattgtcagaaataggcatgggcaaggacttcatgtctaaaacac
4	164974980	164974980	GRCh37	single base substitution	G	G	A	ccagagttggtttgaaaaagtgcagcaataaagaattcataatgtcctgaagaagacattgatctgaaacagttctaattgtcagaaataggcatgggcaaggacttcatgtctaaaacac
4	164974980	164974980	GRCh37	single base substitution	G	G	A	ccagagttggtttgaaaaagtgcagcaataaagaattcataatgtcctgaagaagacattgatctgaaacagttctaattgtcagaaataggcatgggcaaggacttcatgtctaaaacac
4	164974980	164974980	GRCh37	single base substitution	G	G	A	ccagagttggtttgaaaaagtgcagcaataaagaattcataatgtcctgaagaagacattgatctgaaacagttctaattgtcagaaataggcatgggcaaggacttcatgtctaaaacac
4	164974980	164974980	GRCh37	single base substitution	G	G	A	ccagagttggtttgaaaaagtgcagcaataaagaattcataatgtcctgaagaagacattgatctgaaacagttctaattgtcagaaataggcatgggcaaggacttcatgtctaaaacac
4	164974980	164974980	GRCh37	single base substitution	G	G	A	ccagagttggtttgaaaaagtgcagcaataaagaattcataatgtcctgaagaagacattgatctgaaacagttctaattgtcagaaataggcatgggcaaggacttcatgtctaaaacac
4	164974980	164974980	GRCh37	single base substitution	G	G	A	ccagagttggtttgaaaaagtgcagcaataaagaattcataatgtcctgaagaagacattgatctgaaacagttctaattgtcagaaataggcatgggcaaggacttcatgtctaaaacac
4	164974980	164974980	GRCh37	single base substitution	G	G	A	ccagagttggtttgaaaaagtgcagcaataaagaattcataatgtcctgaagaagacattgatctgaaacagttctaattgtcagaaataggcatgggcaaggacttcatgtctaaaacac
12	27650512	27650512	GRCh37	deletion of <=200bp	A	A	-	tcacttgagccccaggagtttgagaccagcctgggcaacaaggtgaaaacttgtatctacaaaaaaaaaaattcagtgacacatgcctgtagttttacctactggggaggctgaggtggga
12	27650512	27650512	GRCh37	deletion of <=200bp	A	A	-	tcacttgagccccaggagtttgagaccagcctgggcaacaaggtgaaaacttgtatctacaaaaaaaaaaattcagtgacacatgcctgtagttttacctactggggaggctgaggtggga
12	27650512	27650512	GRCh37	deletion of <=200bp	A	A	-	tcacttgagccccaggagtttgagaccagcctgggcaacaaggtgaaaacttgtatctacaaaaaaaaaaattcagtgacacatgcctgtagttttacctactggggaggctgaggtggga
12	27650512	27650512	GRCh37	deletion of <=200bp	A	A	-	tcacttgagccccaggagtttgagaccagcctgggcaacaaggtgaaaacttgtatctacaaaaaaaaaaattcagtgacacatgcctgtagttttacctactggggaggctgaggtggga
12	27650512	27650512	GRCh37	deletion of <=200bp	A	A	-	tcacttgagccccaggagtttgagaccagcctgggcaacaaggtgaaaacttgtatctacaaaaaaaaaaattcagtgacacatgcctgtagttttacctactggggaggctgaggtggga
12	27650512	27650512	GRCh37	deletion of <=200bp	A	A	-	tcacttgagccccaggagtttgagaccagcctgggcaacaaggtgaaaacttgtatctacaaaaaaaaaaattcagtgacacatgcctgtagttttacctactggggaggctgaggtggga
18	28551355	28551355	GRCh37	single base substitution	A	A	C	TGAACTTTCAATCTACTTTGTTGTCCACTCAGAATATTTGTTAACCAAAAAACCCCCAAAAAATCCAAAATTCCTGAAAGAATTTTTAACTCTATTTTTAAAGTTTCTCATATATTTTAAC
18	68130361	68130361	GRCh37	single base substitution	G	G	T	ATAAATTGCATAACTGGATCAAGTTGTGGATTCTCTCACCCCCAAATATTAGATGTTTTTGCAGATGAGCAAACTAAGACCTGGACGCCTTTTCTCACCATCACCAGATTAGTTAGTGGCC
17	9435807	9435808	GRCh37	deletion of <=200bp	CA	CA	-	GACTGGGGATATGGGCCCGTGCATGTATCCTTGGATACGTGTAGAATCCTTCTGGAAGGGCACACACACAGAAAACTGTTAAAAGTGGCTGCTTCTGGGGAAGAAAATGGGAAACTGTAGGT
17	9435807	9435808	GRCh37	deletion of <=200bp	CA	CA	-	GACTGGGGATATGGGCCCGTGCATGTATCCTTGGATACGTGTAGAATCCTTCTGGAAGGGCACACACACAGAAAACTGTTAAAAGTGGCTGCTTCTGGGGAAGAAAATGGGAAACTGTAGGT
17	9435807	9435808	GRCh37	deletion of <=200bp	CA	CA	-	GACTGGGGATATGGGCCCGTGCATGTATCCTTGGATACGTGTAGAATCCTTCTGGAAGGGCACACACACAGAAAACTGTTAAAAGTGGCTGCTTCTGGGGAAGAAAATGGGAAACTGTAGGT
17	9435807	9435808	GRCh37	deletion of <=200bp	CA	CA	-	GACTGGGGATATGGGCCCGTGCATGTATCCTTGGATACGTGTAGAATCCTTCTGGAAGGGCACACACACAGAAAACTGTTAAAAGTGGCTGCTTCTGGGGAAGAAAATGGGAAACTGTAGGT
17	9435807	9435808	GRCh37	deletion of <=200bp	CA	CA	-	GACTGGGGATATGGGCCCGTGCATGTATCCTTGGATACGTGTAGAATCCTTCTGGAAGGGCACACACACAGAAAACTGTTAAAAGTGGCTGCTTCTGGGGAAGAAAATGGGAAACTGTAGGT
11	67597532	67597533	GRCh37	deletion of <=200bp	AC	AC	-	ccctccacacctgtgggtatttctagtcgggtgggatgagagatggagaaaagaaataagacacagagacaaagtacagggaaacaacagtgggtccaggggaccggcactcagcagaccag
X	107901038	107901038	GRCh37	single base substitution	A	A	T	tcatattgcttttcccagttcatcttccagttgtttcttggaagtatatggaaataattgacctaggaatattgaaataatatatgagaaaattgccaatttcactttttaaaattctgag
X	107901038	107901038	GRCh37	single base substitution	A	A	T	tcatattgcttttcccagttcatcttccagttgtttcttggaagtatatggaaataattgacctaggaatattgaaataatatatgagaaaattgccaatttcactttttaaaattctgag
6	23564736	23564736	GRCh37	single base substitution	T	T	C	TACACCTAATTCTCCTCTTACCTTCTGCACACTGTGCCCATTTGGAATGATTGCAATGCTTCCCACTTTTGTAATGGTTGAATCTGAAAGGGAAGTGGGCTCTGAAATGCCTTAGTACAGA
13	97307700	97307700	GRCh37	single base substitution	C	C	T	TATTTCCAGGAGGGGGATTGCAATAGAAAAATTATCATCCTTTTGAACTTTTACTCAAAACTTGTGAATGGAGTTGTCAAATGGAGGATTGCTGATTATCGTTTAAGTCTTTTCATTTGTA
3	84276943	84276943	GRCh37	single base substitution	T	T	C	gccatcagggtgaactgagagatcagcctaaggaagcagagccactgaatccaagagtaatccttctgggggttggttaataagcaggagagtgaaaggagaaggaaaccacatatgggag
4	162618622	162618622	GRCh37	single base substitution	T	T	C	ATTTTAGTGGGCATTTATTTTTCCAAGCTTATTTAtttatttttaaattgacaaacacaattgtatatattattgtgtgcaacataaagttttgaagtatatatgcattatggaataacat
4	162618622	162618622	GRCh37	single base substitution	T	T	C	ATTTTAGTGGGCATTTATTTTTCCAAGCTTATTTAtttatttttaaattgacaaacacaattgtatatattattgtgtgcaacataaagttttgaagtatatatgcattatggaataacat
4	162618622	162618622	GRCh37	single base substitution	T	T	C	ATTTTAGTGGGCATTTATTTTTCCAAGCTTATTTAtttatttttaaattgacaaacacaattgtatatattattgtgtgcaacataaagttttgaagtatatatgcattatggaataacat
4	162618622	162618622	GRCh37	single base substitution	T	T	C	ATTTTAGTGGGCATTTATTTTTCCAAGCTTATTTAtttatttttaaattgacaaacacaattgtatatattattgtgtgcaacataaagttttgaagtatatatgcattatggaataacat
X	32377566	32377566	GRCh37	deletion of <=200bp	T	T	-	ACAAAGAGTCTATGACCTACCCGTGTTCAATCCAAATCTACTTTTTTTATCACCATAGTATTTTTTTTCCCCAGGTTACTCTTCCATGAAACTTAGACATAGACTCAACCATAGAAAAGCC
X	32377566	32377566	GRCh37	deletion of <=200bp	T	T	-	ACAAAGAGTCTATGACCTACCCGTGTTCAATCCAAATCTACTTTTTTTATCACCATAGTATTTTTTTTCCCCAGGTTACTCTTCCATGAAACTTAGACATAGACTCAACCATAGAAAAGCC
X	32377566	32377566	GRCh37	deletion of <=200bp	T	T	-	ACAAAGAGTCTATGACCTACCCGTGTTCAATCCAAATCTACTTTTTTTATCACCATAGTATTTTTTTTCCCCAGGTTACTCTTCCATGAAACTTAGACATAGACTCAACCATAGAAAAGCC
3	65416054	65416054	GRCh37	deletion of <=200bp	A	A	-	AGTGTCTTCCCTGCTAATGAGAATGTAATAATCACTCACAGAACATTGGAGCTTTCTCCTAAAAAAAAATCTCACTGCAGAAATCCAAGTTTAGAATTCATTTATTTAAATGGGGATCTAC
3	65416054	65416054	GRCh37	deletion of <=200bp	A	A	-	AGTGTCTTCCCTGCTAATGAGAATGTAATAATCACTCACAGAACATTGGAGCTTTCTCCTAAAAAAAAATCTCACTGCAGAAATCCAAGTTTAGAATTCATTTATTTAAATGGGGATCTAC
3	65416054	65416054	GRCh37	deletion of <=200bp	A	A	-	AGTGTCTTCCCTGCTAATGAGAATGTAATAATCACTCACAGAACATTGGAGCTTTCTCCTAAAAAAAAATCTCACTGCAGAAATCCAAGTTTAGAATTCATTTATTTAAATGGGGATCTAC
3	65416054	65416054	GRCh37	deletion of <=200bp	A	A	-	AGTGTCTTCCCTGCTAATGAGAATGTAATAATCACTCACAGAACATTGGAGCTTTCTCCTAAAAAAAAATCTCACTGCAGAAATCCAAGTTTAGAATTCATTTATTTAAATGGGGATCTAC
3	65416054	65416054	GRCh37	deletion of <=200bp	A	A	-	AGTGTCTTCCCTGCTAATGAGAATGTAATAATCACTCACAGAACATTGGAGCTTTCTCCTAAAAAAAAATCTCACTGCAGAAATCCAAGTTTAGAATTCATTTATTTAAATGGGGATCTAC
3	65416054	65416054	GRCh37	deletion of <=200bp	A	A	-	AGTGTCTTCCCTGCTAATGAGAATGTAATAATCACTCACAGAACATTGGAGCTTTCTCCTAAAAAAAAATCTCACTGCAGAAATCCAAGTTTAGAATTCATTTATTTAAATGGGGATCTAC
3	65416054	65416054	GRCh37	deletion of <=200bp	A	A	-	AGTGTCTTCCCTGCTAATGAGAATGTAATAATCACTCACAGAACATTGGAGCTTTCTCCTAAAAAAAAATCTCACTGCAGAAATCCAAGTTTAGAATTCATTTATTTAAATGGGGATCTAC
3	65416054	65416054	GRCh37	deletion of <=200bp	A	A	-	AGTGTCTTCCCTGCTAATGAGAATGTAATAATCACTCACAGAACATTGGAGCTTTCTCCTAAAAAAAAATCTCACTGCAGAAATCCAAGTTTAGAATTCATTTATTTAAATGGGGATCTAC
3	65416054	65416054	GRCh37	deletion of <=200bp	A	A	-	AGTGTCTTCCCTGCTAATGAGAATGTAATAATCACTCACAGAACATTGGAGCTTTCTCCTAAAAAAAAATCTCACTGCAGAAATCCAAGTTTAGAATTCATTTATTTAAATGGGGATCTAC
1	207410611	207410611	GRCh37	single base substitution	A	A	G	ttgataccaaaccctgaaagagacacgtcaaaaaaagaaaaaaaagaaaaaagaaagaaaaaagaaaactacagggcaataactccaatgaatattgatgcaaaaatcctgaacgaaatac
2	153708385	153708385	GRCh37	single base substitution	C	C	A	gaggggtactctggtttcccaggcaatgggcagggccaggaagctcccaagagattctgccctttgtgttaagctacctgggtaggtggtggggcaaagcagcattgggtctaggtcaggc
2	153708385	153708385	GRCh37	single base substitution	C	C	A	gaggggtactctggtttcccaggcaatgggcagggccaggaagctcccaagagattctgccctttgtgttaagctacctgggtaggtggtggggcaaagcagcattgggtctaggtcaggc
7	24233923	24233923	GRCh37	single base substitution	G	G	T	ttttgccaagggtaactgatgggtcatatagtaagagaaggagcaagagggaggaggaggggtgccaccctcttttaaaaaaccagctcttgaatgaatggagtgagaactcactacaggg
7	24233923	24233923	GRCh37	single base substitution	G	G	T	ttttgccaagggtaactgatgggtcatatagtaagagaaggagcaagagggaggaggaggggtgccaccctcttttaaaaaaccagctcttgaatgaatggagtgagaactcactacaggg
4	189833191	189833191	GRCh37	single base substitution	G	G	T	GGGTGATCCAGAAAATACTTTTCTGACACTGCTCTCTCTGTCTTGAAACTAGAAGACATAGAAATTAACTTTTTCTTCTGTGTATTCTCCCAAGAACGCTTGGCAGCCGTTTTGCTGTGGG
13	65353874	65353874	GRCh37	single base substitution	A	A	C	gccCTGTAGCAACTTTTCATCAGACATAGACATGAtattagttttctattgctgcataacaaattagtatgcacttagtggcttaacacacatttattatttcactgttgtatcctaggac
20	19632016	19632017	GRCh37	deletion of <=200bp	TA	TA	-	tccattttttgctagctttccatgtctttgttgattacaaaatgtcattctggtttttattatatatatatatatatatatatacacacatatatatatatatatatctgctttcctctcct
4	95747193	95747193	GRCh37	deletion of <=200bp	A	A	-	CTTTTTCCCCAGTGCCATTGGTTATTGGAACAGGATCTAAAGGTTTATTTTTATTTGTGGAAAAAAAAATTTTAAAATCATTTCCTCAAAAATATTAATTCATATTTTTATTTGTTTATTT
2	67177029	67177029	GRCh37	single base substitution	C	C	T	TGAGGAGAAAATATTTCTTATAGTCTAATAAAATAAAATCAGTAAGTGATTAAACCAACTCAATGGGGTGGAAACAAAGACTCTCCATCACAAGGGACTTTCTAATGCATATAGTGCAAAA
2	67177029	67177029	GRCh37	single base substitution	C	C	T	TGAGGAGAAAATATTTCTTATAGTCTAATAAAATAAAATCAGTAAGTGATTAAACCAACTCAATGGGGTGGAAACAAAGACTCTCCATCACAAGGGACTTTCTAATGCATATAGTGCAAAA
7	114347295	114347295	GRCh37	single base substitution	A	A	G	ACTCAAGGAATTAAGAATACAACTGCCTTCAATATTAAATCTCCATTGTAATGGAAAGAGACTTAAAGTCTCCTTGACAGAGTTGACAAATATACTTTGCAAAACTTACTTTCAGTACTCA
18	70781668	70781668	GRCh37	single base substitution	T	T	C	GAGACCACTTCATCAATGCAGCCGTGAGAGACACAAGCCTCCTGTGAATAACTGCAAACATTGGGTTGTTCCcagtgccagaaacataactggttaggcccaatgcaaaatgaaatgcaga
4	19822269	19822269	GRCh37	deletion of <=200bp	T	T	-	CAATTTTCAAAATACAGATATATCTATTGCCAGCAAGAAATATTCACGAACATGGCAGGATTTTTTTTTTACATTGATGCTTAAATTGAAGTGAAATCACTGAAAATGTAAATGTAAAGGA
14	41107341	41107341	GRCh37	single base substitution	T	T	G	CCTTAACATAAAACTAAGAGTGTAATGTTTTTAAAGGATATCATTTTATTTTCTTAAAACTACCGTGTTTTATTGAACTGAAAATGCAATCTTGAAATAATAATTTGAGGAACTTCTTACC
2	194002019	194002019	GRCh37	single base substitution	A	A	G	tctctctttctagataacatgatattataaatatataatatatattaaaaaaaaaccctaagttctccaccaaaaaaactgctagaactgaagaatgaattcagtaaagttccaggataca
3	182094750	182094750	GRCh37	single base substitution	T	T	C	CATTTCTGCAACTAGAAGCGAGGTCATTGTGGGATGACATTATATTTACCTTGAAAGCTATTGGGATTGtgtgcacctgttcacttttctgaaaaatgaaggggttgaactagatgatctc
8	88608718	88608718	GRCh37	single base substitution	G	G	A	tgcttctggtgcctcagcctcccgagtagctgggattacaggcgtgtgccaccacgccaagctaatttttgtatttttagtagagacggggtttcgcatgttggccaggccgctctcaaac
8	88608718	88608718	GRCh37	single base substitution	G	G	A	tgcttctggtgcctcagcctcccgagtagctgggattacaggcgtgtgccaccacgccaagctaatttttgtatttttagtagagacggggtttcgcatgttggccaggccgctctcaaac
8	88608718	88608718	GRCh37	single base substitution	G	G	A	tgcttctggtgcctcagcctcccgagtagctgggattacaggcgtgtgccaccacgccaagctaatttttgtatttttagtagagacggggtttcgcatgttggccaggccgctctcaaac
8	88608718	88608718	GRCh37	single base substitution	G	G	A	tgcttctggtgcctcagcctcccgagtagctgggattacaggcgtgtgccaccacgccaagctaatttttgtatttttagtagagacggggtttcgcatgttggccaggccgctctcaaac
8	88608718	88608718	GRCh37	single base substitution	G	G	A	tgcttctggtgcctcagcctcccgagtagctgggattacaggcgtgtgccaccacgccaagctaatttttgtatttttagtagagacggggtttcgcatgttggccaggccgctctcaaac
19	45824322	45824322	GRCh37	insertion of <=200bp	-	-	T	aactatcctgcttcagcctcctgagtagctgcaactacaggcgtgtgccacacctggctatttttttttttggtatttttagtagagttggggtttcgccatgttggccaggctggtcttg
1	189690542	189690542	GRCh37	single base substitution	G	G	T	gtttcatggtaagggatacttaacctgTATTAAACTTTAATAGTTGTTAACATTTTAAATGAAATTAATATCAGAACTTCTACAGATTCACAGAGGGCTGAAATTCTTGCTTTTTTTAGGG
2	18507802	18507802	GRCh37	single base substitution	T	T	G	TAACTTGATGCTCAAGTTGCACAAATAATTTTGAGATATTTGTTTGACACGCAGGTGTTGTATCCATCACAAAATACTTATTTCTTTCTTTCACTAGTATTTTTGAAACCATGGCAACAGA
4	126208775	126208775	GRCh37	single base substitution	G	G	C	caattgacatatgtttgttgaatatttactaccaggtaggtttttttctaagaacacatagaacttcagtgagtcaagggttcttacccacatgaagcttacattctagaggaccagacac
13	89932368	89932368	GRCh37	single base substitution	C	C	G	CTGAGATTTGCATCATTTGTCTTTAGGCTAAAATAAGGGAAAACATTTCAAAATGATTTACCGATTTTTTTAAATGATGGGCACAGTAACCATAATTAAGTCTTCCGTATTTGGCATTGGA
17	69764359	69764359	GRCh37	single base substitution	A	A	G	TTTCAAAATTAGACAACCATTATTTTACTTTAAGATAGTATTTCTTTGAAATAACATGAAATCTGTGTGTCTCTCCTCCACTTCCCCCTCTTCCCAACTGTTACACTACTCCATCTGTCTG
3	85840563	85840563	GRCh37	deletion of <=200bp	C	C	-	CCTTCAGTAATTTAGTGGAAGTAATAGCATGCTATGTGTGCATTTAGATATATTTTTAGACTCTAATTTAGGCAACAAGAATGATCTTGAACTTTCTAAGACACAGGTTCTTTGTATAAAT
3	85840563	85840563	GRCh37	deletion of <=200bp	C	C	-	CCTTCAGTAATTTAGTGGAAGTAATAGCATGCTATGTGTGCATTTAGATATATTTTTAGACTCTAATTTAGGCAACAAGAATGATCTTGAACTTTCTAAGACACAGGTTCTTTGTATAAAT
3	85840563	85840563	GRCh37	deletion of <=200bp	C	C	-	CCTTCAGTAATTTAGTGGAAGTAATAGCATGCTATGTGTGCATTTAGATATATTTTTAGACTCTAATTTAGGCAACAAGAATGATCTTGAACTTTCTAAGACACAGGTTCTTTGTATAAAT
8	91934766	91934766	GRCh37	single base substitution	G	G	A	AAACTTGGAttttttttttttttttttttttttgagatggagtctcactctgtagcccacgatggagtgcaggggcacaatctctgctcactgcaacctccgcctcccgggttcaagcaat
9	9525212	9525212	GRCh37	single base substitution	T	T	G	gtcGGGTAACAGGAGTTTTTATAGAAACTGAATATCATGCACAAACATCATGTTGTCTTTTGGAAGATCTGGGTATCTGGTCCTCTTTGACATTTCATAGTCCTGGATTTCTGCCCTTTTT
9	9525212	9525212	GRCh37	single base substitution	T	T	G	gtcGGGTAACAGGAGTTTTTATAGAAACTGAATATCATGCACAAACATCATGTTGTCTTTTGGAAGATCTGGGTATCTGGTCCTCTTTGACATTTCATAGTCCTGGATTTCTGCCCTTTTT
2	139937335	139937336	GRCh37	deletion of <=200bp	TC	TC	-	TATGGATTAAATACTTAAATATAATTCTCAATTGTTATATCTTTtctctgtctctttgtttctctctctctctctctccctGTAAAATATGGATATAACTTTATTATGTGTGATATTAGAAA
4	66306076	66306076	GRCh37	single base substitution	A	A	C	TTCAATAAATATATAAGTAATACACTAAGAAGAGAATATGGCCATAAAACAGGACACTCCAGAACAGAGCTGGAGATATGGATACATATTAAAGTTAGTATTATGTGTGCAAAAATTTAGT
4	66306076	66306076	GRCh37	single base substitution	A	A	C	TTCAATAAATATATAAGTAATACACTAAGAAGAGAATATGGCCATAAAACAGGACACTCCAGAACAGAGCTGGAGATATGGATACATATTAAAGTTAGTATTATGTGTGCAAAAATTTAGT
4	66306076	66306076	GRCh37	single base substitution	A	A	C	TTCAATAAATATATAAGTAATACACTAAGAAGAGAATATGGCCATAAAACAGGACACTCCAGAACAGAGCTGGAGATATGGATACATATTAAAGTTAGTATTATGTGTGCAAAAATTTAGT
4	66306076	66306076	GRCh37	single base substitution	A	A	C	TTCAATAAATATATAAGTAATACACTAAGAAGAGAATATGGCCATAAAACAGGACACTCCAGAACAGAGCTGGAGATATGGATACATATTAAAGTTAGTATTATGTGTGCAAAAATTTAGT
3	106394083	106394083	GRCh37	deletion of <=200bp	T	T	-	CCAATACTGATTAAGGATGAATGGCATTAATTTAAATAACAGCCAAAAGAACTTGAATGATTTTTTTTTTATTTCTCCAGTGGTTAGATGAAGAAATGAAAATGATTGATAAGGTATTTAA
9	116420160	116420161	GRCh37	deletion of <=200bp	CA	CA	-	tgagcaaatatacatgtgtataccatgcccacatatgtatacatgcacatgtacacattgcacacacacacacacacacacacacaatacatatataggcatcatatgcgtacaccacgaca
13	70978646	70978646	GRCh37	single base substitution	G	G	T	TGAAATAAATTTATTATAACATTTTGATAGACTGAAAACCCTTAATTATTGTGAACAAATGAATCTTTATATACAGAAAAGCAATTTAGTCATAAATTTTATTGAATCTTTAAGAAAACTA
3	68489543	68489543	GRCh37	single base substitution	T	T	G	ttgcccaatcttggatatgtctttatcagcagcatgaaaatggactaatacagaagtcaataaattttagggcacatgataaaggaaaaaggaaacaaaatgaagattttttatagcacaa
3	68489543	68489543	GRCh37	single base substitution	T	T	G	ttgcccaatcttggatatgtctttatcagcagcatgaaaatggactaatacagaagtcaataaattttagggcacatgataaaggaaaaaggaaacaaaatgaagattttttatagcacaa
9	17837621	17837621	GRCh37	single base substitution	C	C	G	gtcccatgtccatccttccccAGGGGAAAGTTGTGCTTTTATATTTCTTTTACTGGGAGTCTGGAGAGGGTAAGCTTGGGAAAAAAGTAGGCAAGAAAGAACTCTCGGGTGCCTATATGAG
13	88319025	88319025	GRCh37	single base substitution	T	T	A	TATAATCAATTTAGATATTTTTCATTAGCAATGGTTCTTCTGAAATTGTTGTAATTTAACTGTTTTAGGATAATTAATTGTTTTTCTCTGAAAAAAAAAACAACAGAAATAACCCAGAAAA
13	88319025	88319025	GRCh37	single base substitution	T	T	A	TATAATCAATTTAGATATTTTTCATTAGCAATGGTTCTTCTGAAATTGTTGTAATTTAACTGTTTTAGGATAATTAATTGTTTTTCTCTGAAAAAAAAAACAACAGAAATAACCCAGAAAA
13	88319025	88319025	GRCh37	single base substitution	T	T	A	TATAATCAATTTAGATATTTTTCATTAGCAATGGTTCTTCTGAAATTGTTGTAATTTAACTGTTTTAGGATAATTAATTGTTTTTCTCTGAAAAAAAAAACAACAGAAATAACCCAGAAAA
13	88319025	88319025	GRCh37	single base substitution	T	T	A	TATAATCAATTTAGATATTTTTCATTAGCAATGGTTCTTCTGAAATTGTTGTAATTTAACTGTTTTAGGATAATTAATTGTTTTTCTCTGAAAAAAAAAACAACAGAAATAACCCAGAAAA
7	133796771	133796771	GRCh37	single base substitution	A	A	C	taatgtggcttctactaaagattctgacatctaattctctgcctgtgcaggtttattgccagggtgaaaaatactttgtctttatattttcatttttaaaaacaagcataatgaaaatata
11	117379116	117379116	GRCh37	single base substitution	C	C	A	CTCCCTGGGGTAACTCCCTATATAAGTCCTTATATAACTAGGACTTATTCACCCAGCAAACTGTAGGTGCCCGATGAGTGCTTGTCGGGTGAGGAAATGCACAAACATACGTCTCAATATC
11	117379116	117379116	GRCh37	single base substitution	C	C	A	CTCCCTGGGGTAACTCCCTATATAAGTCCTTATATAACTAGGACTTATTCACCCAGCAAACTGTAGGTGCCCGATGAGTGCTTGTCGGGTGAGGAAATGCACAAACATACGTCTCAATATC
9	119689602	119689602	GRCh37	single base substitution	T	T	G	TCTCCCAAAAGACTGGTTTCTACTGTTAAAGGAGATCGTGCATGTGGAGTCCTTAACAGGTGAGACAGTCACATGGCCATCCTGAAATAAATGTAGAGCCATGATAAGCCTTATAATCACG
9	119689602	119689602	GRCh37	single base substitution	T	T	G	TCTCCCAAAAGACTGGTTTCTACTGTTAAAGGAGATCGTGCATGTGGAGTCCTTAACAGGTGAGACAGTCACATGGCCATCCTGAAATAAATGTAGAGCCATGATAAGCCTTATAATCACG
9	119689602	119689602	GRCh37	single base substitution	T	T	G	TCTCCCAAAAGACTGGTTTCTACTGTTAAAGGAGATCGTGCATGTGGAGTCCTTAACAGGTGAGACAGTCACATGGCCATCCTGAAATAAATGTAGAGCCATGATAAGCCTTATAATCACG
9	119689602	119689602	GRCh37	single base substitution	T	T	G	TCTCCCAAAAGACTGGTTTCTACTGTTAAAGGAGATCGTGCATGTGGAGTCCTTAACAGGTGAGACAGTCACATGGCCATCCTGAAATAAATGTAGAGCCATGATAAGCCTTATAATCACG
9	119689602	119689602	GRCh37	single base substitution	T	T	G	TCTCCCAAAAGACTGGTTTCTACTGTTAAAGGAGATCGTGCATGTGGAGTCCTTAACAGGTGAGACAGTCACATGGCCATCCTGAAATAAATGTAGAGCCATGATAAGCCTTATAATCACG
3	7899959	7899959	GRCh37	single base substitution	T	T	G	AACCTCCAATGATTCTCACACCATTCAAGACTCTTCAAAATCTACTCGCAACCAATCAGTTCAGTCCTAATTCCCACAACTTTTCTTTACATTTCTATTTAACGTTGTAAACACATCTTTT
9	122227889	122227889	GRCh37	single base substitution	C	C	T	catggtagaaggcaaaggggaagcaggcacgttttctcatggccagcaggagagagagagcggagggagagttgcccaggctggagtgcagtggcatgatctctgctcatcgcaacctccg
5	6996326	6996326	GRCh37	single base substitution	T	T	C	GGAACCCCAGTATGGCTTCTTAGCATGCAGTTAGGAGAAATACCTTAATAGTCTTACATCTATTTTTAATCTGATTTTACTATTACACTGTTATACTGAGAGAAAAGTCATGATCAAAATA
21	15280247	15280247	GRCh37	single base substitution	C	C	G	GAGAAAAGAGCATGTCCCACTCACCTGAGTCTGATCAGTGAGCTGTGTTGAGATGTGCCTCTCATCTAGAAAACGGTCCTTCACACAGAGCCACTCACGACACTGCTGTGTGTCTCTAACT
21	15280247	15280247	GRCh37	single base substitution	C	C	G	GAGAAAAGAGCATGTCCCACTCACCTGAGTCTGATCAGTGAGCTGTGTTGAGATGTGCCTCTCATCTAGAAAACGGTCCTTCACACAGAGCCACTCACGACACTGCTGTGTGTCTCTAACT
21	15280247	15280247	GRCh37	single base substitution	C	C	G	GAGAAAAGAGCATGTCCCACTCACCTGAGTCTGATCAGTGAGCTGTGTTGAGATGTGCCTCTCATCTAGAAAACGGTCCTTCACACAGAGCCACTCACGACACTGCTGTGTGTCTCTAACT
21	15280247	15280247	GRCh37	single base substitution	C	C	G	GAGAAAAGAGCATGTCCCACTCACCTGAGTCTGATCAGTGAGCTGTGTTGAGATGTGCCTCTCATCTAGAAAACGGTCCTTCACACAGAGCCACTCACGACACTGCTGTGTGTCTCTAACT
2	142773714	142773714	GRCh37	single base substitution	C	C	T	catcatcactggtcattagagaaatgcaaatgaaaaccacaatgagataccatctcatgccaattagaatggcgatcattaaatagtcaggaaacagatgctggagaggatgtggagaaat
2	142773714	142773714	GRCh37	single base substitution	C	C	T	catcatcactggtcattagagaaatgcaaatgaaaaccacaatgagataccatctcatgccaattagaatggcgatcattaaatagtcaggaaacagatgctggagaggatgtggagaaat
10	108380007	108380008	GRCh37	deletion of <=200bp	AG	AG	-	tggagaaaaacgtaaacatagaggaaggcagagatgaaatgcagaaggtggagaggggccagagagagagagagagagaacataatgatgagatacttgagcaccaagggagcttgttgtcc
10	108380007	108380008	GRCh37	deletion of <=200bp	AG	AG	-	tggagaaaaacgtaaacatagaggaaggcagagatgaaatgcagaaggtggagaggggccagagagagagagagagagaacataatgatgagatacttgagcaccaagggagcttgttgtcc
10	108380007	108380008	GRCh37	deletion of <=200bp	AG	AG	-	tggagaaaaacgtaaacatagaggaaggcagagatgaaatgcagaaggtggagaggggccagagagagagagagagagaacataatgatgagatacttgagcaccaagggagcttgttgtcc
10	108380007	108380008	GRCh37	deletion of <=200bp	AG	AG	-	tggagaaaaacgtaaacatagaggaaggcagagatgaaatgcagaaggtggagaggggccagagagagagagagagagaacataatgatgagatacttgagcaccaagggagcttgttgtcc
10	108380007	108380008	GRCh37	deletion of <=200bp	AG	AG	-	tggagaaaaacgtaaacatagaggaaggcagagatgaaatgcagaaggtggagaggggccagagagagagagagagagaacataatgatgagatacttgagcaccaagggagcttgttgtcc
4	79609055	79609055	GRCh37	single base substitution	A	A	G	TAGCTTTGGATCAGAGCTACTCAGGAAGAAGGTAAAGTTGGCTTTTATTTGATCTTTGGTAAACAGCCTATTTGCAATACTTGATTTTCATCTCAGTAATACATCCTGGAGGCCTAGTTAC
18	38038014	38038014	GRCh37	single base substitution	G	G	T	TGGAGTCTTTTCCTGTGTAACAGAGTATCTTCAGCATTTTCTGGTCTCATGGAGGCAAGGGAAGTCAATCTACCAGCACTCAGTAATTCTATTCCAGCATACGTTGATAATAGACCAATTG
5	33016039	33016039	GRCh37	single base substitution	C	C	A	AATTGTTCTTTGTTTAACCCAGCAATTCTCAAAGTTAGCCATGTGCTTATCCCTTGCTTACCTTCTCACTTCTCCCCTCTGAATTGAAGAGAGGAGTGGAAGGGaggaggcatcctggcaa
5	33016039	33016039	GRCh37	single base substitution	C	C	A	AATTGTTCTTTGTTTAACCCAGCAATTCTCAAAGTTAGCCATGTGCTTATCCCTTGCTTACCTTCTCACTTCTCCCCTCTGAATTGAAGAGAGGAGTGGAAGGGaggaggcatcctggcaa
5	33016039	33016039	GRCh37	single base substitution	C	C	A	AATTGTTCTTTGTTTAACCCAGCAATTCTCAAAGTTAGCCATGTGCTTATCCCTTGCTTACCTTCTCACTTCTCCCCTCTGAATTGAAGAGAGGAGTGGAAGGGaggaggcatcctggcaa
3	64737504	64737504	GRCh37	single base substitution	A	A	G	cctctagctccacccatgttcttgcgaaggacatgatctcattcttctttatggctgcatagtattccatggtgtgtatgtaccaccttttatttatccagtctatcattgatggacattt
3	64737504	64737504	GRCh37	single base substitution	A	A	G	cctctagctccacccatgttcttgcgaaggacatgatctcattcttctttatggctgcatagtattccatggtgtgtatgtaccaccttttatttatccagtctatcattgatggacattt
3	64737504	64737504	GRCh37	single base substitution	A	A	G	cctctagctccacccatgttcttgcgaaggacatgatctcattcttctttatggctgcatagtattccatggtgtgtatgtaccaccttttatttatccagtctatcattgatggacattt
2	196669752	196669752	GRCh37	single base substitution	C	C	A	CTCCAATGATTTAAAAACAAACAAAAAACATACAAACCAACCTGTCCCCCACCAAAAAAACCCCTCAGCTTGACTATGTAACTTCCCACCTCCCTCGAATATACTTTAAAAAGAGAGTGAA
6	56869622	56869622	GRCh37	single base substitution	G	G	T	GAATGAGCAGGTGAAATCCATCAAAGAATTGGGTGACCAATTaggattgcctgagctcaggacttgagaccagcctgggcaacaaggaaatacaaagaaattagccagacatggtggcatg
6	56869622	56869622	GRCh37	single base substitution	G	G	T	GAATGAGCAGGTGAAATCCATCAAAGAATTGGGTGACCAATTaggattgcctgagctcaggacttgagaccagcctgggcaacaaggaaatacaaagaaattagccagacatggtggcatg
6	56869622	56869622	GRCh37	single base substitution	G	G	T	GAATGAGCAGGTGAAATCCATCAAAGAATTGGGTGACCAATTaggattgcctgagctcaggacttgagaccagcctgggcaacaaggaaatacaaagaaattagccagacatggtggcatg
6	56869622	56869622	GRCh37	single base substitution	G	G	T	GAATGAGCAGGTGAAATCCATCAAAGAATTGGGTGACCAATTaggattgcctgagctcaggacttgagaccagcctgggcaacaaggaaatacaaagaaattagccagacatggtggcatg
6	56869622	56869622	GRCh37	single base substitution	G	G	T	GAATGAGCAGGTGAAATCCATCAAAGAATTGGGTGACCAATTaggattgcctgagctcaggacttgagaccagcctgggcaacaaggaaatacaaagaaattagccagacatggtggcatg
13	84643205	84643205	GRCh37	single base substitution	T	T	C	aatgctatcacttcccttgtcctccaccccaccaaaaggccctagtgggtgatgttcccctccctgtgttcatgtgttgtcattgttcaactcccacttatgtgtgagaagatatggtgtt
5	44869971	44869971	GRCh37	single base substitution	G	G	A	CTAAAGAATAAGCCTCTGATCATTCCTTCTAATTTGAGAACTTCTAATAAGAAAGCCAGTGACTAGTATAAATTATAAATCTTTATATCACTATAATTTTGGTAGATCCAAGGTTTAATAT
5	120073339	120073339	GRCh37	deletion of <=200bp	T	T	-	taatgctgatctcatagaacttgttggaactgctccctctcttagttttttctttctttctttttttttttggaagagtttgaaaaggattagtgttaattctattttcagtttctggtag
11	40138505	40138505	GRCh37	single base substitution	T	T	C	tatcaaatcagtaacaaaagaccactaaaccaagtgtgggcccatataaatgtgggtttctttgcaactgcacaggttgtaggcctatgaagctggTTGTAATCCTTCGtaatccttacaa
11	40138505	40138505	GRCh37	single base substitution	T	T	C	tatcaaatcagtaacaaaagaccactaaaccaagtgtgggcccatataaatgtgggtttctttgcaactgcacaggttgtaggcctatgaagctggTTGTAATCCTTCGtaatccttacaa
11	40138505	40138505	GRCh37	single base substitution	T	T	C	tatcaaatcagtaacaaaagaccactaaaccaagtgtgggcccatataaatgtgggtttctttgcaactgcacaggttgtaggcctatgaagctggTTGTAATCCTTCGtaatccttacaa
11	40138505	40138505	GRCh37	single base substitution	T	T	C	tatcaaatcagtaacaaaagaccactaaaccaagtgtgggcccatataaatgtgggtttctttgcaactgcacaggttgtaggcctatgaagctggTTGTAATCCTTCGtaatccttacaa
11	40138505	40138505	GRCh37	single base substitution	T	T	C	tatcaaatcagtaacaaaagaccactaaaccaagtgtgggcccatataaatgtgggtttctttgcaactgcacaggttgtaggcctatgaagctggTTGTAATCCTTCGtaatccttacaa
14	46533168	46533168	GRCh37	single base substitution	C	C	T	caaaggaaaataactctctttctagcgtgagagaggggcttctgagaggaaaagactggccggtggtggagtgcaccggatttcataggcaggcttgaggaggcggtgtctgagttacaca
14	46533168	46533168	GRCh37	single base substitution	C	C	T	caaaggaaaataactctctttctagcgtgagagaggggcttctgagaggaaaagactggccggtggtggagtgcaccggatttcataggcaggcttgaggaggcggtgtctgagttacaca
18	64394802	64394802	GRCh37	single base substitution	A	A	C	ttatattttttgtgattagaacatttaaagtcctctcttctacttactttgaaatatgcaatatacattattattaactataTGCTTTTAAGAATGAAAACACAAGTTATGCTCCTTAGCT
8	85114273	85114273	GRCh37	single base substitution	A	A	C	ACAACAGGTGTTAGGATTTTAATGGTTATACAGCATTCCATTGTAATAATGTACTTTGTCATGCCCCATTGTGAATATTTTAGTTGGTTCTTTTTTCACTTTCTTTTCATTGCTATTTTGA
8	85114273	85114273	GRCh37	single base substitution	A	A	C	ACAACAGGTGTTAGGATTTTAATGGTTATACAGCATTCCATTGTAATAATGTACTTTGTCATGCCCCATTGTGAATATTTTAGTTGGTTCTTTTTTCACTTTCTTTTCATTGCTATTTTGA
8	85114273	85114273	GRCh37	single base substitution	A	A	C	ACAACAGGTGTTAGGATTTTAATGGTTATACAGCATTCCATTGTAATAATGTACTTTGTCATGCCCCATTGTGAATATTTTAGTTGGTTCTTTTTTCACTTTCTTTTCATTGCTATTTTGA
8	85114273	85114273	GRCh37	single base substitution	A	A	C	ACAACAGGTGTTAGGATTTTAATGGTTATACAGCATTCCATTGTAATAATGTACTTTGTCATGCCCCATTGTGAATATTTTAGTTGGTTCTTTTTTCACTTTCTTTTCATTGCTATTTTGA
8	85114273	85114273	GRCh37	single base substitution	A	A	C	ACAACAGGTGTTAGGATTTTAATGGTTATACAGCATTCCATTGTAATAATGTACTTTGTCATGCCCCATTGTGAATATTTTAGTTGGTTCTTTTTTCACTTTCTTTTCATTGCTATTTTGA
8	85114273	85114273	GRCh37	single base substitution	A	A	C	ACAACAGGTGTTAGGATTTTAATGGTTATACAGCATTCCATTGTAATAATGTACTTTGTCATGCCCCATTGTGAATATTTTAGTTGGTTCTTTTTTCACTTTCTTTTCATTGCTATTTTGA
8	85114273	85114273	GRCh37	single base substitution	A	A	C	ACAACAGGTGTTAGGATTTTAATGGTTATACAGCATTCCATTGTAATAATGTACTTTGTCATGCCCCATTGTGAATATTTTAGTTGGTTCTTTTTTCACTTTCTTTTCATTGCTATTTTGA
8	85114273	85114273	GRCh37	single base substitution	A	A	C	ACAACAGGTGTTAGGATTTTAATGGTTATACAGCATTCCATTGTAATAATGTACTTTGTCATGCCCCATTGTGAATATTTTAGTTGGTTCTTTTTTCACTTTCTTTTCATTGCTATTTTGA
3	74131004	74131004	GRCh37	single base substitution	G	G	C	catcttaaataaatagaattttaggctcctttgatattaggggaagggagaagagggagagggttgagatccagaggtgagtgatgagcacagacatctgggtagcagcaagggtcagagt
13	73528954	73528954	GRCh37	insertion of <=200bp	-	-	A	ttttaaaggatctgtggtttttttcagttcttctgttaaattcttgtgttgcttcttgtgaaaaaaagttcacagtgtgaatctctacacatactttgtttttccaagtaggagaggtatg
2	241631786	241631786	GRCh37	deletion of <=200bp	G	G	-	GCTGGGCCTGGGAGCTCAGTGACCTGCACCTGCTGCAGAGCCTCATGGCCCAGAGCTGCAGCTCGGCCCTGCGCACATCCGTGCCCCACGGGGCGCTTGTGGAGGCCGCCTGCGCCTTTTG
2	241631786	241631786	GRCh37	deletion of <=200bp	G	G	-	GCTGGGCCTGGGAGCTCAGTGACCTGCACCTGCTGCAGAGCCTCATGGCCCAGAGCTGCAGCTCGGCCCTGCGCACATCCGTGCCCCACGGGGCGCTTGTGGAGGCCGCCTGCGCCTTTTG
2	241631786	241631786	GRCh37	deletion of <=200bp	G	G	-	GCTGGGCCTGGGAGCTCAGTGACCTGCACCTGCTGCAGAGCCTCATGGCCCAGAGCTGCAGCTCGGCCCTGCGCACATCCGTGCCCCACGGGGCGCTTGTGGAGGCCGCCTGCGCCTTTTG
2	241631786	241631786	GRCh37	deletion of <=200bp	G	G	-	GCTGGGCCTGGGAGCTCAGTGACCTGCACCTGCTGCAGAGCCTCATGGCCCAGAGCTGCAGCTCGGCCCTGCGCACATCCGTGCCCCACGGGGCGCTTGTGGAGGCCGCCTGCGCCTTTTG
2	241631786	241631786	GRCh37	deletion of <=200bp	G	G	-	GCTGGGCCTGGGAGCTCAGTGACCTGCACCTGCTGCAGAGCCTCATGGCCCAGAGCTGCAGCTCGGCCCTGCGCACATCCGTGCCCCACGGGGCGCTTGTGGAGGCCGCCTGCGCCTTTTG
2	241631786	241631786	GRCh37	deletion of <=200bp	G	G	-	GCTGGGCCTGGGAGCTCAGTGACCTGCACCTGCTGCAGAGCCTCATGGCCCAGAGCTGCAGCTCGGCCCTGCGCACATCCGTGCCCCACGGGGCGCTTGTGGAGGCCGCCTGCGCCTTTTG
2	241631786	241631786	GRCh37	deletion of <=200bp	G	G	-	GCTGGGCCTGGGAGCTCAGTGACCTGCACCTGCTGCAGAGCCTCATGGCCCAGAGCTGCAGCTCGGCCCTGCGCACATCCGTGCCCCACGGGGCGCTTGTGGAGGCCGCCTGCGCCTTTTG
12	128737073	128737073	GRCh37	deletion of <=200bp	A	A	-	tacttgtggtgttcgctactcaatgtccattctgtttcttgggtcaacagaactctttagaaaaaaacattctacctctaatctcagccacagagctttgtggagctaactcaacctccag
7	78550619	78550619	GRCh37	single base substitution	A	A	G	TTTTATGTAGTCTGTGTTTATGCTTAGGTGCTATGACCTTTCTATTCCACGTTCCTAAAGATATGAGTAAAAaatggcttcttgactttatcatgcataaaaaccatttgggataatttat
7	78550619	78550619	GRCh37	single base substitution	A	A	G	TTTTATGTAGTCTGTGTTTATGCTTAGGTGCTATGACCTTTCTATTCCACGTTCCTAAAGATATGAGTAAAAaatggcttcttgactttatcatgcataaaaaccatttgggataatttat
7	78550619	78550619	GRCh37	single base substitution	A	A	G	TTTTATGTAGTCTGTGTTTATGCTTAGGTGCTATGACCTTTCTATTCCACGTTCCTAAAGATATGAGTAAAAaatggcttcttgactttatcatgcataaaaaccatttgggataatttat
7	78550619	78550619	GRCh37	single base substitution	A	A	G	TTTTATGTAGTCTGTGTTTATGCTTAGGTGCTATGACCTTTCTATTCCACGTTCCTAAAGATATGAGTAAAAaatggcttcttgactttatcatgcataaaaaccatttgggataatttat
9	25369128	25369128	GRCh37	single base substitution	A	A	T	acactagtgtaaggtatattaactttatatacactcaggctgcacaatctatatttaaaaattttttttctttagtcataaattaatcttagtttatgacattttaacttgataaacattt
9	31739816	31739816	GRCh37	single base substitution	T	T	G	ATTAAAATATTTCCCCAAATTAAGTAGTTATGCCCCCTTTCCTCTTGATGGTTAGCtatttttttaaataaatattttCATGGTTATACGCATTCCTCCCATTTTAAGTAATTTTTTTATG
15	79928440	79928440	GRCh37	single base substitution	G	G	A	GCAGCTGTGTGTGAGGAAGGGGAAGACAGAGGAGGAGGCATGACATTTCCTAGCAGCAGGGTGCAAACACATCACAAGGAGGTGGCAGACAGCCCACACTGAAGAATTCTGAGCTTCAGAC
2	37885155	37885155	GRCh37	single base substitution	C	C	T	ttgctctatcaggtcagagttgagtagcctgtgacagagactgtatgttgctctcaaagcccaaagtattaactgagcccttacagaagaagtctgaacccctgTCTTAAATGTTGGCATT
2	37885155	37885155	GRCh37	single base substitution	C	C	T	ttgctctatcaggtcagagttgagtagcctgtgacagagactgtatgttgctctcaaagcccaaagtattaactgagcccttacagaagaagtctgaacccctgTCTTAAATGTTGGCATT
2	37885155	37885155	GRCh37	single base substitution	C	C	T	ttgctctatcaggtcagagttgagtagcctgtgacagagactgtatgttgctctcaaagcccaaagtattaactgagcccttacagaagaagtctgaacccctgTCTTAAATGTTGGCATT
7	113325474	113325474	GRCh37	single base substitution	C	C	T	tctttctttttttttttttttttttttttttttttttttgcaagttctcactctgtcacccaggctggaatggggtgctgtgatcacagctcattgcagccttgacctcctgggttcaggg
13	57154360	57154360	GRCh37	single base substitution	T	T	A	gcaacgaaaaataattatctggcaggtctcatgggaaaaactgctctcccctcactatacttggtgcacagcccatacattatagcccttaaggggagttgcaatcaataactcaggcctc
13	100605728	100605728	GRCh37	single base substitution	G	G	A	TCCTCCCATTCCAAGGCTCCCCTGGGCCCTCCCTGAAATGTCCCATACATGTCATTATCCGAAATCAGCCTGCTACAAACTCCAGGCTCCCGCTGCATGGGTTTTTATGTCAGTGCCAAAC
6	87082134	87082134	GRCh37	single base substitution	G	G	A	gtacagcctgcagaactgtgagtcaaatctcttttctttataaattacccagcctcatgtgtttatagcaatgtaaaactgccctaacacaCTagtccaagatcaaagttcctgcatttat
8	50180010	50180010	GRCh37	single base substitution	C	C	T	tctttgaatgtctggtagaattctgctatgaatccatctggttctggacttttttttaaccagtaatttttaaattaacatttcaatctcactgctttttttggtctgttcagggtatcta
1	201264873	201264873	GRCh37	single base substitution	T	T	C	ctgtgactttagatagtttaatttctctgggcctcagttttctcatccataaaaagggaatgatgatactcgtgtgtctacttcactcacgggttgatatcagatgacattaactgtgaag
1	201264873	201264873	GRCh37	single base substitution	T	T	C	ctgtgactttagatagtttaatttctctgggcctcagttttctcatccataaaaagggaatgatgatactcgtgtgtctacttcactcacgggttgatatcagatgacattaactgtgaag
1	201264873	201264873	GRCh37	single base substitution	T	T	C	ctgtgactttagatagtttaatttctctgggcctcagttttctcatccataaaaagggaatgatgatactcgtgtgtctacttcactcacgggttgatatcagatgacattaactgtgaag
13	93186048	93186048	GRCh37	insertion of <=200bp	-	-	TTTTTTA	AGCAAAAGGACTAGACAGAGGAAAGTAAGATTAATGGGAATTCATGATGGCGGGCTCAACTTTTTTATTTCCTTCCTTTTTATTATAGGAACCACATCTTTTTCAGGGTCCTTGGAGAATA
7	94797122	94797122	GRCh37	deletion of <=200bp	A	A	-	tacaaaaataatgaactagctgagaaagaacacaagaagacaaccaaatttacaatagttaaaaaaaaaatacctaggaataagtttaaccaaggagatgaaagaccttcacaaggaaaac
7	94797122	94797122	GRCh37	deletion of <=200bp	A	A	-	tacaaaaataatgaactagctgagaaagaacacaagaagacaaccaaatttacaatagttaaaaaaaaaatacctaggaataagtttaaccaaggagatgaaagaccttcacaaggaaaac
7	94797122	94797122	GRCh37	deletion of <=200bp	A	A	-	tacaaaaataatgaactagctgagaaagaacacaagaagacaaccaaatttacaatagttaaaaaaaaaatacctaggaataagtttaaccaaggagatgaaagaccttcacaaggaaaac
7	94797122	94797122	GRCh37	deletion of <=200bp	A	A	-	tacaaaaataatgaactagctgagaaagaacacaagaagacaaccaaatttacaatagttaaaaaaaaaatacctaggaataagtttaaccaaggagatgaaagaccttcacaaggaaaac
7	94797122	94797122	GRCh37	deletion of <=200bp	A	A	-	tacaaaaataatgaactagctgagaaagaacacaagaagacaaccaaatttacaatagttaaaaaaaaaatacctaggaataagtttaaccaaggagatgaaagaccttcacaaggaaaac
7	94797122	94797122	GRCh37	deletion of <=200bp	A	A	-	tacaaaaataatgaactagctgagaaagaacacaagaagacaaccaaatttacaatagttaaaaaaaaaatacctaggaataagtttaaccaaggagatgaaagaccttcacaaggaaaac
7	94797122	94797122	GRCh37	deletion of <=200bp	A	A	-	tacaaaaataatgaactagctgagaaagaacacaagaagacaaccaaatttacaatagttaaaaaaaaaatacctaggaataagtttaaccaaggagatgaaagaccttcacaaggaaaac
3	179993293	179993293	GRCh37	single base substitution	T	T	C	CGTTGTAAGACTCTCCTGTTTCTCTGTGTTTTGTTCATCATAAATTTCTAGGTCATTACCTACTTTGCCAAATTAGATTGCTTTCAGAAATACCTCTTAAGTCGTAGGTGATTTCTGTGGC
1	211444346	211444346	GRCh37	single base substitution	G	G	A	tcccgggttcacgccattctcttgcctcagcctccctggtagctgggactacaggtgcctgccaccagcctggctaattttgtttttgtatttttagtagagacggggtttcaccatgtta
1	211444346	211444346	GRCh37	single base substitution	G	G	A	tcccgggttcacgccattctcttgcctcagcctccctggtagctgggactacaggtgcctgccaccagcctggctaattttgtttttgtatttttagtagagacggggtttcaccatgtta
1	211444346	211444346	GRCh37	single base substitution	G	G	A	tcccgggttcacgccattctcttgcctcagcctccctggtagctgggactacaggtgcctgccaccagcctggctaattttgtttttgtatttttagtagagacggggtttcaccatgtta
1	211444346	211444346	GRCh37	single base substitution	G	G	A	tcccgggttcacgccattctcttgcctcagcctccctggtagctgggactacaggtgcctgccaccagcctggctaattttgtttttgtatttttagtagagacggggtttcaccatgtta
1	211444346	211444346	GRCh37	single base substitution	G	G	A	tcccgggttcacgccattctcttgcctcagcctccctggtagctgggactacaggtgcctgccaccagcctggctaattttgtttttgtatttttagtagagacggggtttcaccatgtta
1	211444346	211444346	GRCh37	single base substitution	G	G	A	tcccgggttcacgccattctcttgcctcagcctccctggtagctgggactacaggtgcctgccaccagcctggctaattttgtttttgtatttttagtagagacggggtttcaccatgtta
1	211444346	211444346	GRCh37	single base substitution	G	G	A	tcccgggttcacgccattctcttgcctcagcctccctggtagctgggactacaggtgcctgccaccagcctggctaattttgtttttgtatttttagtagagacggggtttcaccatgtta
1	211444346	211444346	GRCh37	single base substitution	G	G	A	tcccgggttcacgccattctcttgcctcagcctccctggtagctgggactacaggtgcctgccaccagcctggctaattttgtttttgtatttttagtagagacggggtttcaccatgtta
1	211444346	211444346	GRCh37	single base substitution	G	G	A	tcccgggttcacgccattctcttgcctcagcctccctggtagctgggactacaggtgcctgccaccagcctggctaattttgtttttgtatttttagtagagacggggtttcaccatgtta
20	53676658	53676658	GRCh37	insertion of <=200bp	-	-	T	TATGGTGGTATTTTTCTGACCATGATGGTAGCATATTGGTGAGAGAAATCAAATACATCATTTTTTTTTTGAAATTCAGATTGTGAAACAGAATAATATTCATGTTTACTAATGGAATAGA
5	89920970	89920970	GRCh37	single base substitution	T	T	C	TTTGCATTTATTGATGGCATTTTGTGTTTCTTTGCAGGTAGAGGGTGGCCCAAATCCCCCTGATGAAGATTTGAGTCCAGTTAAAGGAAATATCACCTTTCCCCCTGGCAGAGCAACAGTA
5	89920970	89920970	GRCh37	single base substitution	T	T	C	TTTGCATTTATTGATGGCATTTTGTGTTTCTTTGCAGGTAGAGGGTGGCCCAAATCCCCCTGATGAAGATTTGAGTCCAGTTAAAGGAAATATCACCTTTCCCCCTGGCAGAGCAACAGTA
5	89920970	89920970	GRCh37	single base substitution	T	T	C	TTTGCATTTATTGATGGCATTTTGTGTTTCTTTGCAGGTAGAGGGTGGCCCAAATCCCCCTGATGAAGATTTGAGTCCAGTTAAAGGAAATATCACCTTTCCCCCTGGCAGAGCAACAGTA
10	117630665	117630665	GRCh37	single base substitution	T	T	G	TATTTCGGTTCTGTCCTTGAAAAGTTTTTCTTTTTTTTATCATGATTGTACTCAGTAAACTTTTGGATCTCTCAGACATATTTGAAAGCAGTGTCTTATACTGGGGACAAGGACCATTAGC
10	117630665	117630665	GRCh37	single base substitution	T	T	G	TATTTCGGTTCTGTCCTTGAAAAGTTTTTCTTTTTTTTATCATGATTGTACTCAGTAAACTTTTGGATCTCTCAGACATATTTGAAAGCAGTGTCTTATACTGGGGACAAGGACCATTAGC
10	117630665	117630665	GRCh37	single base substitution	T	T	G	TATTTCGGTTCTGTCCTTGAAAAGTTTTTCTTTTTTTTATCATGATTGTACTCAGTAAACTTTTGGATCTCTCAGACATATTTGAAAGCAGTGTCTTATACTGGGGACAAGGACCATTAGC
16	79007227	79007227	GRCh37	single base substitution	G	G	A	GCAGAAGTCCGGGCTGTCATCCTGGCGTTTGGGTACTTATGTTCCCTAGTGGAGACAGCCGGGTAGACTGGGGAAGGTGATAAAAGGGAGAAAAATAGAACTGTTCTAGAACGATCTCCAC
16	79007227	79007227	GRCh37	single base substitution	G	G	A	GCAGAAGTCCGGGCTGTCATCCTGGCGTTTGGGTACTTATGTTCCCTAGTGGAGACAGCCGGGTAGACTGGGGAAGGTGATAAAAGGGAGAAAAATAGAACTGTTCTAGAACGATCTCCAC
16	79007227	79007227	GRCh37	single base substitution	G	G	A	GCAGAAGTCCGGGCTGTCATCCTGGCGTTTGGGTACTTATGTTCCCTAGTGGAGACAGCCGGGTAGACTGGGGAAGGTGATAAAAGGGAGAAAAATAGAACTGTTCTAGAACGATCTCCAC
16	79007227	79007227	GRCh37	single base substitution	G	G	A	GCAGAAGTCCGGGCTGTCATCCTGGCGTTTGGGTACTTATGTTCCCTAGTGGAGACAGCCGGGTAGACTGGGGAAGGTGATAAAAGGGAGAAAAATAGAACTGTTCTAGAACGATCTCCAC
16	79007227	79007227	GRCh37	single base substitution	G	G	A	GCAGAAGTCCGGGCTGTCATCCTGGCGTTTGGGTACTTATGTTCCCTAGTGGAGACAGCCGGGTAGACTGGGGAAGGTGATAAAAGGGAGAAAAATAGAACTGTTCTAGAACGATCTCCAC
10	87773598	87773598	GRCh37	single base substitution	A	A	G	ggcataagttagcaggtatgaagtgccttgataagatacgtgtatatatggtagaaaataacttgtatgaacctgcaaaacttagttaagttttgtggaagctcagtgctgtatggtttgt
10	87773598	87773598	GRCh37	single base substitution	A	A	G	ggcataagttagcaggtatgaagtgccttgataagatacgtgtatatatggtagaaaataacttgtatgaacctgcaaaacttagttaagttttgtggaagctcagtgctgtatggtttgt
5	141334655	141334655	GRCh37	single base substitution	G	G	A	GCCACAGACAGCCGGACCAGGCTCCGCAGGATCTGACGGGGCCCTGATTCTTTCTCAGGGGACACTTTGCCATTGAGATGTCGCTGCCGTCTCAGGGTTGCAGAGGAGGCTGGTGGCCTCT
5	141334655	141334655	GRCh37	single base substitution	G	G	A	GCCACAGACAGCCGGACCAGGCTCCGCAGGATCTGACGGGGCCCTGATTCTTTCTCAGGGGACACTTTGCCATTGAGATGTCGCTGCCGTCTCAGGGTTGCAGAGGAGGCTGGTGGCCTCT
5	141334655	141334655	GRCh37	single base substitution	G	G	A	GCCACAGACAGCCGGACCAGGCTCCGCAGGATCTGACGGGGCCCTGATTCTTTCTCAGGGGACACTTTGCCATTGAGATGTCGCTGCCGTCTCAGGGTTGCAGAGGAGGCTGGTGGCCTCT
5	141334655	141334655	GRCh37	single base substitution	G	G	A	GCCACAGACAGCCGGACCAGGCTCCGCAGGATCTGACGGGGCCCTGATTCTTTCTCAGGGGACACTTTGCCATTGAGATGTCGCTGCCGTCTCAGGGTTGCAGAGGAGGCTGGTGGCCTCT
5	141334655	141334655	GRCh37	single base substitution	G	G	A	GCCACAGACAGCCGGACCAGGCTCCGCAGGATCTGACGGGGCCCTGATTCTTTCTCAGGGGACACTTTGCCATTGAGATGTCGCTGCCGTCTCAGGGTTGCAGAGGAGGCTGGTGGCCTCT
5	141334655	141334655	GRCh37	single base substitution	G	G	A	GCCACAGACAGCCGGACCAGGCTCCGCAGGATCTGACGGGGCCCTGATTCTTTCTCAGGGGACACTTTGCCATTGAGATGTCGCTGCCGTCTCAGGGTTGCAGAGGAGGCTGGTGGCCTCT
7	94661452	94661452	GRCh37	single base substitution	C	C	A	ttttattgtttctgtttgaaatttggggaaactgagtcccagaATTTCCTGGTTTTAGGTCTTATTTCACTTGTCATGCTGGTGGATGTCAAAGATGCAGTTTATCACCATTCCTGTGTAG
7	94661452	94661452	GRCh37	single base substitution	C	C	A	ttttattgtttctgtttgaaatttggggaaactgagtcccagaATTTCCTGGTTTTAGGTCTTATTTCACTTGTCATGCTGGTGGATGTCAAAGATGCAGTTTATCACCATTCCTGTGTAG
7	94661452	94661452	GRCh37	single base substitution	C	C	A	ttttattgtttctgtttgaaatttggggaaactgagtcccagaATTTCCTGGTTTTAGGTCTTATTTCACTTGTCATGCTGGTGGATGTCAAAGATGCAGTTTATCACCATTCCTGTGTAG
7	94661452	94661452	GRCh37	single base substitution	C	C	A	ttttattgtttctgtttgaaatttggggaaactgagtcccagaATTTCCTGGTTTTAGGTCTTATTTCACTTGTCATGCTGGTGGATGTCAAAGATGCAGTTTATCACCATTCCTGTGTAG
7	94661452	94661452	GRCh37	single base substitution	C	C	A	ttttattgtttctgtttgaaatttggggaaactgagtcccagaATTTCCTGGTTTTAGGTCTTATTTCACTTGTCATGCTGGTGGATGTCAAAGATGCAGTTTATCACCATTCCTGTGTAG
7	94661452	94661452	GRCh37	single base substitution	C	C	A	ttttattgtttctgtttgaaatttggggaaactgagtcccagaATTTCCTGGTTTTAGGTCTTATTTCACTTGTCATGCTGGTGGATGTCAAAGATGCAGTTTATCACCATTCCTGTGTAG
7	97090865	97090865	GRCh37	deletion of <=200bp	A	A	-	agtgagctgagattgcgccactgcactccagcctgagcaacggagtgagactctgtctggaaaaaaaaaaagtaagggaggtgaggggaataagttagagtttagattggccatgtaattg
3	191684093	191684093	GRCh37	single base substitution	T	T	G	TCGAAGTAGATTCCATTTGTGCATCTATTTCAACAGATCACTCTCAGTCTTATGTCACAGTAAGTGTTTGCTTCATAAATAATAAAACTTTCAGGGGAGGTCACCATGTTTGGATCTCCAG
X	141468504	141468504	GRCh37	single base substitution	A	A	C	aagtatctaagcagcaaaatgttcaaggtgcttcacagcttattttggcagattccagtaaaattacagtaaaaaagagagaacaaagaaatgaatttaagacagaatttataattaaaag
18	69095666	69095667	GRCh37	deletion of <=200bp	TA	TA	-	tgtgtatatatacatatatatgtgtgtgtgtgtgtgtatatatatatgtgtgtgtgtgtgtatatatatatatatCCTAAAAATTAGTATTAAAAACCTCCCCAAACAAAAAATTAATTAAT
12	128495196	128495196	GRCh37	single base substitution	A	A	G	AGGGGTGGTTTTGTGGGAACCTTACCTTATTATTGGTTTATAAAAGATACTTTCCCTGCCACCACCTCACAATGGATATTAAACAAACACAAATATGTTTCCGGATGGCTATGGAGAATCA
12	126595254	126595254	GRCh37	single base substitution	G	G	C	TTAGGCACAGATACATGAAAACATTTCAACAGAATTTTTATTATCTGCCCACACATTAAAGTCTCAGGTGCCTTAAATTCACTTTTATGTGAAAAGTTACTTCCGTGGCTTGTTTTTCCAT
17	15211431	15211431	GRCh37	single base substitution	T	T	C	ccagctggctttgatttctactgagaatgaaacacattgaaataaacttaaatGAGATCCTCAGTCACAAAGACAGCAAATGAGTAGATAGGAGTCAGTGGAATTGGTACTGAAAGTCCCT
17	15211431	15211431	GRCh37	single base substitution	T	T	C	ccagctggctttgatttctactgagaatgaaacacattgaaataaacttaaatGAGATCCTCAGTCACAAAGACAGCAAATGAGTAGATAGGAGTCAGTGGAATTGGTACTGAAAGTCCCT
17	15211431	15211431	GRCh37	single base substitution	T	T	C	ccagctggctttgatttctactgagaatgaaacacattgaaataaacttaaatGAGATCCTCAGTCACAAAGACAGCAAATGAGTAGATAGGAGTCAGTGGAATTGGTACTGAAAGTCCCT
17	15211431	15211431	GRCh37	single base substitution	T	T	C	ccagctggctttgatttctactgagaatgaaacacattgaaataaacttaaatGAGATCCTCAGTCACAAAGACAGCAAATGAGTAGATAGGAGTCAGTGGAATTGGTACTGAAAGTCCCT
17	15211431	15211431	GRCh37	single base substitution	T	T	C	ccagctggctttgatttctactgagaatgaaacacattgaaataaacttaaatGAGATCCTCAGTCACAAAGACAGCAAATGAGTAGATAGGAGTCAGTGGAATTGGTACTGAAAGTCCCT
17	15211431	15211431	GRCh37	single base substitution	T	T	C	ccagctggctttgatttctactgagaatgaaacacattgaaataaacttaaatGAGATCCTCAGTCACAAAGACAGCAAATGAGTAGATAGGAGTCAGTGGAATTGGTACTGAAAGTCCCT
17	15211431	15211431	GRCh37	single base substitution	T	T	C	ccagctggctttgatttctactgagaatgaaacacattgaaataaacttaaatGAGATCCTCAGTCACAAAGACAGCAAATGAGTAGATAGGAGTCAGTGGAATTGGTACTGAAAGTCCCT
7	80787303	80787303	GRCh37	deletion of <=200bp	C	C	-	CTAAGTCCCTGTGTATGTGTATGTGTATGTTGGAGGGTGTAAATATAAAAGAAGGAGAAACTTCAGGAAGATTACAAAAGACAATTTGCCAGTAAATATTATTTCTGTGTTCATATAATGC
14	49742208	49742208	GRCh37	single base substitution	A	A	G	AGTTTACCCTTTGTCATATCAGAGACAGAGCCTAAGCTTCCTTGTGCAAAGGCAAAAGATATGCAGAGAGAGAGAGCCTGGGCCTCTACTAAGGAGCTTTTCTAAAAAAAAAACAACAACA
3	48115998	48115998	GRCh37	single base substitution	A	A	C	gtaagtataataataaaagaaaaaAAAACTACAAAATACATTATATATATATATACACACACttttttttttttttttttttttgagacagaggctcactctgttgcccatgctggattgc
3	48115998	48115998	GRCh37	single base substitution	A	A	C	gtaagtataataataaaagaaaaaAAAACTACAAAATACATTATATATATATATACACACACttttttttttttttttttttttgagacagaggctcactctgttgcccatgctggattgc
3	48115998	48115998	GRCh37	single base substitution	A	A	C	gtaagtataataataaaagaaaaaAAAACTACAAAATACATTATATATATATATACACACACttttttttttttttttttttttgagacagaggctcactctgttgcccatgctggattgc
3	48115998	48115998	GRCh37	single base substitution	A	A	C	gtaagtataataataaaagaaaaaAAAACTACAAAATACATTATATATATATATACACACACttttttttttttttttttttttgagacagaggctcactctgttgcccatgctggattgc
3	48115998	48115998	GRCh37	single base substitution	A	A	C	gtaagtataataataaaagaaaaaAAAACTACAAAATACATTATATATATATATACACACACttttttttttttttttttttttgagacagaggctcactctgttgcccatgctggattgc
3	48115998	48115998	GRCh37	single base substitution	A	A	C	gtaagtataataataaaagaaaaaAAAACTACAAAATACATTATATATATATATACACACACttttttttttttttttttttttgagacagaggctcactctgttgcccatgctggattgc
2	211354355	211354355	GRCh37	single base substitution	G	G	T	TTCTAATTTGGAGGTCACAGGAGCAAGTAAATAAATACTATTTAAGGAGCATTAAAAGAAGAAAATTTGGTTTAAACCAAAAAAATCATAAAGTGGGGAGGCAGAGCTACAAACAAGCTGT
2	211354355	211354355	GRCh37	single base substitution	G	G	T	TTCTAATTTGGAGGTCACAGGAGCAAGTAAATAAATACTATTTAAGGAGCATTAAAAGAAGAAAATTTGGTTTAAACCAAAAAAATCATAAAGTGGGGAGGCAGAGCTACAAACAAGCTGT
2	211354355	211354355	GRCh37	single base substitution	G	G	T	TTCTAATTTGGAGGTCACAGGAGCAAGTAAATAAATACTATTTAAGGAGCATTAAAAGAAGAAAATTTGGTTTAAACCAAAAAAATCATAAAGTGGGGAGGCAGAGCTACAAACAAGCTGT
2	211354355	211354355	GRCh37	single base substitution	G	G	T	TTCTAATTTGGAGGTCACAGGAGCAAGTAAATAAATACTATTTAAGGAGCATTAAAAGAAGAAAATTTGGTTTAAACCAAAAAAATCATAAAGTGGGGAGGCAGAGCTACAAACAAGCTGT
7	95273105	95273105	GRCh37	single base substitution	C	C	T	acttttgtgtggattccaagacatccctccctatatggtgatcataaagatattcttctacattgttagcactgcatttctcatctaagactttaatttgatggaactggtttttatatat
4	180764627	180764627	GRCh37	single base substitution	T	T	A	ATTGTACTTCCTGTCTTTTAGGCTAGACCGGTGGCACCTATTGTTCTCACAGGCAATTCCTTACTATGCTATTGAATATCAGCCATGCTCTGACTGGGCTCTGCACCCTGCTGAGTGATAA
1	24573805	24573805	GRCh37	single base substitution	A	A	G	tcaaatatccattgacagacagacggataaatgaaatgtggtctattcatacaatgcaatattattcagtcttaaaaaggaaggaaattgggcaggcatggtggctcatgcttgtaatccc
3	79996594	79996594	GRCh37	insertion of <=200bp	-	-	A	AAAATGAGGCAGTATGTTGAAAAAGATATAGATAGAAAATATAGCATGAGATAAAAGCAGAAAAAATATTGTATTTGGGGGAATTTACCAGGAAAACACACAAAAAAAGGGTGGGGAATTA
5	79888077	79888077	GRCh37	single base substitution	A	A	C	TTATTTTTTACACTATTTACTCTTTTGAAATCTTCTGGGCAACAGCCCTTTGTTTGATAAACCGGAAATATTCAATTCCTGTGATCCTCAAGAAcattccacaaactaagtacctgtgata
7	80787312	80787312	GRCh37	single base substitution	G	G	A	TGTGTATGTGTATGTGTATGTTGGAGGGTGTAAATATAAAAGAAGGAGAAACTTCAGGAAGATTACAAAAGACAATTTGCCAGTAAATATTATTTCTGTGTTCATATAATGCAAGACATTT
1	817041	817041	GRCh37	deletion of <=200bp	G	G	-	TTTGAAGCATTTAAACTTCTGTTTTAATATTTCAAAGGTCTAAATGAAATTGAGATTTTTGGTTTCTGAGATGAAATCATGGTAGGTGACTGAGAAATGCTTAAAAATTAGCCAAAACTTA
1	817041	817041	GRCh37	deletion of <=200bp	G	G	-	TTTGAAGCATTTAAACTTCTGTTTTAATATTTCAAAGGTCTAAATGAAATTGAGATTTTTGGTTTCTGAGATGAAATCATGGTAGGTGACTGAGAAATGCTTAAAAATTAGCCAAAACTTA
1	817041	817041	GRCh37	deletion of <=200bp	G	G	-	TTTGAAGCATTTAAACTTCTGTTTTAATATTTCAAAGGTCTAAATGAAATTGAGATTTTTGGTTTCTGAGATGAAATCATGGTAGGTGACTGAGAAATGCTTAAAAATTAGCCAAAACTTA
1	817041	817041	GRCh37	deletion of <=200bp	G	G	-	TTTGAAGCATTTAAACTTCTGTTTTAATATTTCAAAGGTCTAAATGAAATTGAGATTTTTGGTTTCTGAGATGAAATCATGGTAGGTGACTGAGAAATGCTTAAAAATTAGCCAAAACTTA
2	235563033	235563033	GRCh37	single base substitution	G	G	T	gcaggcgggtcgtttgagctcaggagctcaagaccagcctgggcaacatggtgaaaccccgtctctacaaaaaatacaaaaattagccggccgtggtggcacatgcctgtagtcccagcta
4	189870168	189870168	GRCh37	single base substitution	A	A	C	ccctactataaggaaaactCCagttcctgtctgattgccttttaaatctgcacaatcataagacaaggatatcaactatgagtgaggaggcttcggatgacataaaaaattttaagagttt
8	34006076	34006076	GRCh37	single base substitution	T	T	A	acgctgactgtgggaaactcacctcaaatataatggtatacacaggttgaaagaaaaaaatgaaaaaagaattatgcaaacaaaaagtaggaatgatattaatctatattaatatcagaca
1	197917267	197917267	GRCh37	single base substitution	G	G	T	TCTAGCATTTTATTCTTATATAGAGTTCAGAACTTATTTTCTGAGTTTTGTTTCAATTAAGGGCATTCTTTAGAAACTCTATATAAGAATAAAATGATAGAACATTCGTTAGATCTCAAGG
4	29417065	29417065	GRCh37	single base substitution	T	T	C	aataaactgaaagagtaagcaaaacatgttcctgagttatgtgagtcagtcaatcagaagtgtgggtagcatcatatcccatttttggctggtctgtgaagtggggactgattttatggat
12	145759	145759	GRCh37	insertion of <=200bp	-	-	CTCT	NNNNNNNNNNNNNNNNNNNNNNNNNNNNNNNNNNNNNNNNNgaattcactcatgatttggctgtttgtctgttattggtgtataggaatgcttgtgatttttgcacattgattttgtatcc
12	145759	145759	GRCh37	insertion of <=200bp	-	-	CTCT	NNNNNNNNNNNNNNNNNNNNNNNNNNNNNNNNNNNNNNNNNgaattcactcatgatttggctgtttgtctgttattggtgtataggaatgcttgtgatttttgcacattgattttgtatcc
12	145759	145759	GRCh37	insertion of <=200bp	-	-	CTCT	NNNNNNNNNNNNNNNNNNNNNNNNNNNNNNNNNNNNNNNNNgaattcactcatgatttggctgtttgtctgttattggtgtataggaatgcttgtgatttttgcacattgattttgtatcc
12	145759	145759	GRCh37	insertion of <=200bp	-	-	CTCT	NNNNNNNNNNNNNNNNNNNNNNNNNNNNNNNNNNNNNNNNNgaattcactcatgatttggctgtttgtctgttattggtgtataggaatgcttgtgatttttgcacattgattttgtatcc
7	150272915	150272915	GRCh37	single base substitution	G	G	T	caaagatcagatggttgtagatatgcagcattatttctgagggctctgttctgttccatcgatctatatctctgttttggtaccactaccatgctgttttggttactgtagccttgtagta
7	150272915	150272915	GRCh37	single base substitution	G	G	T	caaagatcagatggttgtagatatgcagcattatttctgagggctctgttctgttccatcgatctatatctctgttttggtaccactaccatgctgttttggttactgtagccttgtagta
7	150272915	150272915	GRCh37	single base substitution	G	G	T	caaagatcagatggttgtagatatgcagcattatttctgagggctctgttctgttccatcgatctatatctctgttttggtaccactaccatgctgttttggttactgtagccttgtagta
7	150272915	150272915	GRCh37	single base substitution	G	G	T	caaagatcagatggttgtagatatgcagcattatttctgagggctctgttctgttccatcgatctatatctctgttttggtaccactaccatgctgttttggttactgtagccttgtagta
7	150272915	150272915	GRCh37	single base substitution	G	G	T	caaagatcagatggttgtagatatgcagcattatttctgagggctctgttctgttccatcgatctatatctctgttttggtaccactaccatgctgttttggttactgtagccttgtagta
7	150272915	150272915	GRCh37	single base substitution	G	G	T	caaagatcagatggttgtagatatgcagcattatttctgagggctctgttctgttccatcgatctatatctctgttttggtaccactaccatgctgttttggttactgtagccttgtagta
3	84497729	84497729	GRCh37	insertion of <=200bp	-	-	A	TTTGAGAATTCATAAGAGTATGAAAAGGTGATATTGATATACAATACATTTGTGGTTCTCATTTTTTTAGGTTTCTATACCATGAAATGCTGAAGTTCCATAAGTAACTGAAAAAAAATTT
4	64296009	64296009	GRCh37	single base substitution	A	A	G	AGTTAAGAAAGAGAGGCAGGGAAAAAAGTAGGAATGCATGATTCATTCCAATAAAAAAAAATAGAATGTGAACTGGCAAAAGCTGGTGAGGACACTCATCAAGAGTGTTAGGCAGTAAGTG
1	147262187	147262187	GRCh37	insertion of <=200bp	-	-	A	AAACATAGGAGAACAAATAGTTCCTGAACAGGATACAACCAAATGACAAAATTCTGAGAGAAAAAAAAAATGCCTATCAAAGTATAACTTGAAAGACAACAAAGAAAAGATTCCAAGTCCT
1	147262187	147262187	GRCh37	insertion of <=200bp	-	-	A	AAACATAGGAGAACAAATAGTTCCTGAACAGGATACAACCAAATGACAAAATTCTGAGAGAAAAAAAAAATGCCTATCAAAGTATAACTTGAAAGACAACAAAGAAAAGATTCCAAGTCCT
7	92221425	92221425	GRCh37	single base substitution	C	C	T	AAAAATATGGTATAAGTCAACAGAAAGGTTGTGTTTCCTTTAGAAGTCTCTCTCTCTCTGCGAGTGTACACAACCCCTCCTGGATGAAACGTGAATCCCTGGGGGGACAGAGAAACAAGAA
7	92221425	92221425	GRCh37	single base substitution	C	C	T	AAAAATATGGTATAAGTCAACAGAAAGGTTGTGTTTCCTTTAGAAGTCTCTCTCTCTCTGCGAGTGTACACAACCCCTCCTGGATGAAACGTGAATCCCTGGGGGGACAGAGAAACAAGAA
7	92221425	92221425	GRCh37	single base substitution	C	C	T	AAAAATATGGTATAAGTCAACAGAAAGGTTGTGTTTCCTTTAGAAGTCTCTCTCTCTCTGCGAGTGTACACAACCCCTCCTGGATGAAACGTGAATCCCTGGGGGGACAGAGAAACAAGAA
7	92221425	92221425	GRCh37	single base substitution	C	C	T	AAAAATATGGTATAAGTCAACAGAAAGGTTGTGTTTCCTTTAGAAGTCTCTCTCTCTCTGCGAGTGTACACAACCCCTCCTGGATGAAACGTGAATCCCTGGGGGGACAGAGAAACAAGAA
7	92221425	92221425	GRCh37	single base substitution	C	C	T	AAAAATATGGTATAAGTCAACAGAAAGGTTGTGTTTCCTTTAGAAGTCTCTCTCTCTCTGCGAGTGTACACAACCCCTCCTGGATGAAACGTGAATCCCTGGGGGGACAGAGAAACAAGAA
7	92221425	92221425	GRCh37	single base substitution	C	C	T	AAAAATATGGTATAAGTCAACAGAAAGGTTGTGTTTCCTTTAGAAGTCTCTCTCTCTCTGCGAGTGTACACAACCCCTCCTGGATGAAACGTGAATCCCTGGGGGGACAGAGAAACAAGAA
7	92221425	92221425	GRCh37	single base substitution	C	C	T	AAAAATATGGTATAAGTCAACAGAAAGGTTGTGTTTCCTTTAGAAGTCTCTCTCTCTCTGCGAGTGTACACAACCCCTCCTGGATGAAACGTGAATCCCTGGGGGGACAGAGAAACAAGAA
7	92221425	92221425	GRCh37	single base substitution	C	C	T	AAAAATATGGTATAAGTCAACAGAAAGGTTGTGTTTCCTTTAGAAGTCTCTCTCTCTCTGCGAGTGTACACAACCCCTCCTGGATGAAACGTGAATCCCTGGGGGGACAGAGAAACAAGAA
3	23579602	23579602	GRCh37	deletion of <=200bp	A	A	-	AAATTCAGGTAAAATGGTAAGTCTACCTGTTTTCAAAGCAGACTGTTTTAGCAGGACTACAAAAAAAAAATTTTTTTTCCTAGAACAATAACTACAGTTGGCTACCTAGATACCAGATTTC
3	23579602	23579602	GRCh37	deletion of <=200bp	A	A	-	AAATTCAGGTAAAATGGTAAGTCTACCTGTTTTCAAAGCAGACTGTTTTAGCAGGACTACAAAAAAAAAATTTTTTTTCCTAGAACAATAACTACAGTTGGCTACCTAGATACCAGATTTC
3	23579602	23579602	GRCh37	deletion of <=200bp	A	A	-	AAATTCAGGTAAAATGGTAAGTCTACCTGTTTTCAAAGCAGACTGTTTTAGCAGGACTACAAAAAAAAAATTTTTTTTCCTAGAACAATAACTACAGTTGGCTACCTAGATACCAGATTTC
8	113216215	113216215	GRCh37	single base substitution	C	C	A	TCTCTGCCGAATTCTTTCCATTACGAAAAACTAGATTATAAAAATGGTTTCATTAATAATCTCTCCCTCCTTTGTCTAAAGAGATAGTTGCAATAAGTTGCCTTTTTATATAATGCCCCTA
7	110464597	110464597	GRCh37	single base substitution	T	T	A	gtcagcctcctgactagctggaccacaggcacacaccaccacgcctggcttattattttttaattttggtaaagatgggttctccctatgttgcccaggctgggctcaaactcctggactc
7	110464597	110464597	GRCh37	single base substitution	T	T	A	gtcagcctcctgactagctggaccacaggcacacaccaccacgcctggcttattattttttaattttggtaaagatgggttctccctatgttgcccaggctgggctcaaactcctggactc
7	110464597	110464597	GRCh37	single base substitution	T	T	A	gtcagcctcctgactagctggaccacaggcacacaccaccacgcctggcttattattttttaattttggtaaagatgggttctccctatgttgcccaggctgggctcaaactcctggactc
7	110464597	110464597	GRCh37	single base substitution	T	T	A	gtcagcctcctgactagctggaccacaggcacacaccaccacgcctggcttattattttttaattttggtaaagatgggttctccctatgttgcccaggctgggctcaaactcctggactc
7	110464597	110464597	GRCh37	single base substitution	T	T	A	gtcagcctcctgactagctggaccacaggcacacaccaccacgcctggcttattattttttaattttggtaaagatgggttctccctatgttgcccaggctgggctcaaactcctggactc
7	110464597	110464597	GRCh37	single base substitution	T	T	A	gtcagcctcctgactagctggaccacaggcacacaccaccacgcctggcttattattttttaattttggtaaagatgggttctccctatgttgcccaggctgggctcaaactcctggactc
7	110464597	110464597	GRCh37	single base substitution	T	T	A	gtcagcctcctgactagctggaccacaggcacacaccaccacgcctggcttattattttttaattttggtaaagatgggttctccctatgttgcccaggctgggctcaaactcctggactc
7	125001670	125001670	GRCh37	single base substitution	T	T	C	ATGATTATTGGCTTTTCCTGAAATTGAAGTCATTTCGTAGCTCTTCAATTCTGGGCCTTTTTTGAGAAATGATGACACACAGAAGAAAACTTTTAGATACGGATGGCAAATCACCATAAGC
7	25734138	25734138	GRCh37	single base substitution	G	G	T	TGGAGTGTTTTAACGTTTGAATGTAATGATTTGGAAATACCTAGATCTAAGACAACCCTAGCATGGAATCTTCAGTGTTAAAGAAAAAATTAAAACAGGTAGCATATCAGAAATGCAACAA
7	25734138	25734138	GRCh37	single base substitution	G	G	T	TGGAGTGTTTTAACGTTTGAATGTAATGATTTGGAAATACCTAGATCTAAGACAACCCTAGCATGGAATCTTCAGTGTTAAAGAAAAAATTAAAACAGGTAGCATATCAGAAATGCAACAA
4	24766274	24766274	GRCh37	single base substitution	C	C	T	ggctcctggtttttccctctgagtcgtccttcccttttaataataagcagcctgtgagtgcggcggggtggctctctcatttggcttccttcccacagaaggttgtggatcagaaccactt
4	24766274	24766274	GRCh37	single base substitution	C	C	T	ggctcctggtttttccctctgagtcgtccttcccttttaataataagcagcctgtgagtgcggcggggtggctctctcatttggcttccttcccacagaaggttgtggatcagaaccactt
13	71033933	71033933	GRCh37	single base substitution	T	T	A	agggttgcaatcctagcctctgatgaaaaagaatttaaaccaacaaagatcaaaaaagactaaaagggacattacataatggtaaagggatcaatgcaacaagaagagctaactaccttca
13	71033933	71033933	GRCh37	single base substitution	T	T	A	agggttgcaatcctagcctctgatgaaaaagaatttaaaccaacaaagatcaaaaaagactaaaagggacattacataatggtaaagggatcaatgcaacaagaagagctaactaccttca
2	60790928	60790928	GRCh37	deletion of <=200bp	A	A	-	TTTTAGCATAAATAAATCAAACAGAGGCAGCCTCCAACCAAAAAGGAACTCCTTTCTTTTAAAAAAAAATTATATGATTTTAGCTTTAGTAATGTCTTCAGAATTCCAAGATGGATCGTTT
8	89051253	89051253	GRCh37	single base substitution	A	A	T	AATCTGCAAGGCTTTGCAGCATGCCACCCACAATTATAAAATATTTTCCCCAACCAAATCATAAACATGTAGTTTAACCAAAAGGCATTCTAATTTTCATGCTACGTTGAGTATAAATATA
13	74849993	74849993	GRCh37	single base substitution	T	T	A	ttctttctttccttctttctttctttctttctttctttctttctttctttctttctttctttctttctttctatctttctttcttctttctttctttctttctttctttctttctttcttt
3	12273786	12273786	GRCh37	deletion of <=200bp	T	T	-	CAGTGGATTAGGCTTTGAGCTTCAGAAGAGCAGTTTACTCTTGGTTGTCTAGTACTCTTGTTTTTTTTTTTCTTTAATTCTCCATGGTGACTAATGTAATTTTGAACATATATAAGTGCTC
13	97608815	97608815	GRCh37	single base substitution	G	G	T	tcgtggggacacagaaccaaaccatatcaCATGGATTTCCATTTAACATTGTCATAAGTAGATTTGTTTCCTTAAAATGAAATATCTGTGGTACTACTGTATATTTTAAAATACACAATCT
7	79339853	79339853	GRCh37	deletion of <=200bp	A	A	-	ctatcatgactaaGAGAACGACTTTTTTTATAATGTGTTAATAGCTAGTAGATTCACGGtaaaaaaaataataataataagttaaaaaaCAACAGAAAGCCATTTCTTCAACTGCCTGCAG
8	132965981	132965981	GRCh37	single base substitution	T	T	C	TTCTTAGACTTGTGTGTTATTTTAAGATATTTTATTGATAAGATAACAGTATTTACTTGATATCCATTCTCTTAGCTACGCAAACAGTCTTGTTTAAATAATTTTTTTATGGCTCATTTTC
8	132965981	132965981	GRCh37	single base substitution	T	T	C	TTCTTAGACTTGTGTGTTATTTTAAGATATTTTATTGATAAGATAACAGTATTTACTTGATATCCATTCTCTTAGCTACGCAAACAGTCTTGTTTAAATAATTTTTTTATGGCTCATTTTC
8	132965981	132965981	GRCh37	single base substitution	T	T	C	TTCTTAGACTTGTGTGTTATTTTAAGATATTTTATTGATAAGATAACAGTATTTACTTGATATCCATTCTCTTAGCTACGCAAACAGTCTTGTTTAAATAATTTTTTTATGGCTCATTTTC
8	132965981	132965981	GRCh37	single base substitution	T	T	C	TTCTTAGACTTGTGTGTTATTTTAAGATATTTTATTGATAAGATAACAGTATTTACTTGATATCCATTCTCTTAGCTACGCAAACAGTCTTGTTTAAATAATTTTTTTATGGCTCATTTTC
2	139912430	139912430	GRCh37	single base substitution	T	T	A	CACACCCTCCCTTTAAATATATTTGTGGTGTGCTTGTCCACACATatgtgcatgtatatatacaggtacacacatgcacgtgcagtataagtatatacatgcacatatatactcatacata
5	166505592	166505592	GRCh37	single base substitution	C	C	A	GCACGTTAATAAGGAGTATGGGTATAATATTACAATCATATAGAGAAAGTAAATAAATACCTTTAattcttgttattcccaacagtcatgttccttaaagtctctgtgaacacaaaattag
4	144210677	144210677	GRCh37	single base substitution	T	T	C	AGAGTCATGTTCTGCATTGATTTTTTTATTTTGTCATAGACTAAGAGAAAAACTGTTGCATATGCAGAAGTAATTATACTGTGAGGCAGAAGGTAATCAGTGATGTAAAGGGGAAAAGGGG
9	68998123	68998123	GRCh37	deletion of <=200bp	C	C	-	ctgaaagtttgtccctcacacaggattccagaacactgctacgagggtctgaatgtttttccctcacaaagggttccagaacaaagctgttggagtcataatgtttgtctgtcacacagga
9	68998123	68998123	GRCh37	deletion of <=200bp	C	C	-	ctgaaagtttgtccctcacacaggattccagaacactgctacgagggtctgaatgtttttccctcacaaagggttccagaacaaagctgttggagtcataatgtttgtctgtcacacagga
9	68998123	68998123	GRCh37	deletion of <=200bp	C	C	-	ctgaaagtttgtccctcacacaggattccagaacactgctacgagggtctgaatgtttttccctcacaaagggttccagaacaaagctgttggagtcataatgtttgtctgtcacacagga
9	68998123	68998123	GRCh37	deletion of <=200bp	C	C	-	ctgaaagtttgtccctcacacaggattccagaacactgctacgagggtctgaatgtttttccctcacaaagggttccagaacaaagctgttggagtcataatgtttgtctgtcacacagga
14	29284857	29284857	GRCh37	single base substitution	A	A	G	AATACCTTTAAAACATTTCAAAAAGCAATACAATTAGCTAAGCACTTATGTTTTATTAGTAATAGCAAGCAAAATTAATAAGTAAATTCAACTAAAAATGATTATGTGTCAAAGTGTATAG
14	29284857	29284857	GRCh37	single base substitution	A	A	G	AATACCTTTAAAACATTTCAAAAAGCAATACAATTAGCTAAGCACTTATGTTTTATTAGTAATAGCAAGCAAAATTAATAAGTAAATTCAACTAAAAATGATTATGTGTCAAAGTGTATAG
12	113636742	113636742	GRCh37	single base substitution	T	T	A	ggccacaagttctagatcagcctgggcaacagagcaaaaccctgtctccacaaaaaatgatactttttttttttcttttgagatggagtttcgctctgtcacccaggctggagtgcagtgg
12	113636742	113636742	GRCh37	single base substitution	T	T	A	ggccacaagttctagatcagcctgggcaacagagcaaaaccctgtctccacaaaaaatgatactttttttttttcttttgagatggagtttcgctctgtcacccaggctggagtgcagtgg
12	113636742	113636742	GRCh37	single base substitution	T	T	A	ggccacaagttctagatcagcctgggcaacagagcaaaaccctgtctccacaaaaaatgatactttttttttttcttttgagatggagtttcgctctgtcacccaggctggagtgcagtgg
13	96033552	96033552	GRCh37	single base substitution	T	T	C	ctggccAATTTTTTTTTTTTAACATTTTTTCCTTttttttttttttttgtagagacagtctccctgtgttacccaagctggtctctagaactcctaggcttaagcgattctcccacctccg
19	36197250	36197250	GRCh37	single base substitution	G	G	A	ACTCTTTCCCATGCCTGTTCTGATAATTCCTAGAAGATGAAGATATCAGGCTGTAGGTGCGGGGCAGGTGCATGGGGAGGATGAACATCGTAGTGGAGCACAGGAAGAGGTGTGTGAGATA
19	36197250	36197250	GRCh37	single base substitution	G	G	A	ACTCTTTCCCATGCCTGTTCTGATAATTCCTAGAAGATGAAGATATCAGGCTGTAGGTGCGGGGCAGGTGCATGGGGAGGATGAACATCGTAGTGGAGCACAGGAAGAGGTGTGTGAGATA
19	36197250	36197250	GRCh37	single base substitution	G	G	A	ACTCTTTCCCATGCCTGTTCTGATAATTCCTAGAAGATGAAGATATCAGGCTGTAGGTGCGGGGCAGGTGCATGGGGAGGATGAACATCGTAGTGGAGCACAGGAAGAGGTGTGTGAGATA
19	36197250	36197250	GRCh37	single base substitution	G	G	A	ACTCTTTCCCATGCCTGTTCTGATAATTCCTAGAAGATGAAGATATCAGGCTGTAGGTGCGGGGCAGGTGCATGGGGAGGATGAACATCGTAGTGGAGCACAGGAAGAGGTGTGTGAGATA
2	215895626	215895626	GRCh37	single base substitution	A	A	G	TTTAGAAAAAGAAAAAAATTGGTTAAACCTAAGTAATCCTGTTTGTTTTTTTATTTGTATAGATTTCCGTTAGCACACAGATGTATCCTTTGGGACTAAAATAAAAGAATTTCAATAGTAT
2	215895626	215895626	GRCh37	single base substitution	A	A	G	TTTAGAAAAAGAAAAAAATTGGTTAAACCTAAGTAATCCTGTTTGTTTTTTTATTTGTATAGATTTCCGTTAGCACACAGATGTATCCTTTGGGACTAAAATAAAAGAATTTCAATAGTAT
2	215895626	215895626	GRCh37	single base substitution	A	A	G	TTTAGAAAAAGAAAAAAATTGGTTAAACCTAAGTAATCCTGTTTGTTTTTTTATTTGTATAGATTTCCGTTAGCACACAGATGTATCCTTTGGGACTAAAATAAAAGAATTTCAATAGTAT
2	188337328	188337328	GRCh37	single base substitution	T	T	A	TGAATTTATCTCCTATTCAACACTTTTTTCTTCCCCATGCCAACAAAAGTAGAAGAGTACTATGTGGGACAAGAAACTGCTTATAGCTTGCCAAATGTTATATGAAATATCATTTATATGA
2	188337328	188337328	GRCh37	single base substitution	T	T	A	TGAATTTATCTCCTATTCAACACTTTTTTCTTCCCCATGCCAACAAAAGTAGAAGAGTACTATGTGGGACAAGAAACTGCTTATAGCTTGCCAAATGTTATATGAAATATCATTTATATGA
2	188337328	188337328	GRCh37	single base substitution	T	T	A	TGAATTTATCTCCTATTCAACACTTTTTTCTTCCCCATGCCAACAAAAGTAGAAGAGTACTATGTGGGACAAGAAACTGCTTATAGCTTGCCAAATGTTATATGAAATATCATTTATATGA
2	188337328	188337328	GRCh37	single base substitution	T	T	A	TGAATTTATCTCCTATTCAACACTTTTTTCTTCCCCATGCCAACAAAAGTAGAAGAGTACTATGTGGGACAAGAAACTGCTTATAGCTTGCCAAATGTTATATGAAATATCATTTATATGA
2	188337328	188337328	GRCh37	single base substitution	T	T	A	TGAATTTATCTCCTATTCAACACTTTTTTCTTCCCCATGCCAACAAAAGTAGAAGAGTACTATGTGGGACAAGAAACTGCTTATAGCTTGCCAAATGTTATATGAAATATCATTTATATGA
2	188337328	188337328	GRCh37	single base substitution	T	T	A	TGAATTTATCTCCTATTCAACACTTTTTTCTTCCCCATGCCAACAAAAGTAGAAGAGTACTATGTGGGACAAGAAACTGCTTATAGCTTGCCAAATGTTATATGAAATATCATTTATATGA
2	188337328	188337328	GRCh37	single base substitution	T	T	A	TGAATTTATCTCCTATTCAACACTTTTTTCTTCCCCATGCCAACAAAAGTAGAAGAGTACTATGTGGGACAAGAAACTGCTTATAGCTTGCCAAATGTTATATGAAATATCATTTATATGA
18	30138369	30138369	GRCh37	deletion of <=200bp	T	T	-	taaaactggggtaaaaataactccataaattggatgctttgtactttaggaatgtacccattttttttctgagcagagatctatatattaatgccaaatttcaattaatctaggaagttat
4	11351276	11351276	GRCh37	single base substitution	G	G	A	GTGGAAGACAACGCAGACATCTACACACCTTATGTTTGGGGAGTGGAGGAGAAGGAGACCGGATCGGGACAGGGAAGGGCAGATGGGGCAAGATCCATGAGTCTTGAACtatgagttttta
7	137798746	137798746	GRCh37	single base substitution	G	G	T	GGGCCTTCCACAACCCTACACTCTCACTGAAAAGAAGAGTCCTGGCATCTGTGACATTTTGTGACTTCGGTGAAGGCATGCAGGCTAAGGAACCTGAGGAGAATTAATTCATCATGTACAT
7	137798746	137798746	GRCh37	single base substitution	G	G	T	GGGCCTTCCACAACCCTACACTCTCACTGAAAAGAAGAGTCCTGGCATCTGTGACATTTTGTGACTTCGGTGAAGGCATGCAGGCTAAGGAACCTGAGGAGAATTAATTCATCATGTACAT
7	137798746	137798746	GRCh37	single base substitution	G	G	T	GGGCCTTCCACAACCCTACACTCTCACTGAAAAGAAGAGTCCTGGCATCTGTGACATTTTGTGACTTCGGTGAAGGCATGCAGGCTAAGGAACCTGAGGAGAATTAATTCATCATGTACAT
7	137798746	137798746	GRCh37	single base substitution	G	G	T	GGGCCTTCCACAACCCTACACTCTCACTGAAAAGAAGAGTCCTGGCATCTGTGACATTTTGTGACTTCGGTGAAGGCATGCAGGCTAAGGAACCTGAGGAGAATTAATTCATCATGTACAT
5	23521569	23521569	GRCh37	deletion of <=200bp	C	C	-	caatctcggttcactgcaacctctgcctccatgaaaatagatgttttcttgcctcagtcacccgagtagctgggattataggcgtgcgccactgtgcccggctgatttttgtatttttagt
3	49405911	49405911	GRCh37	single base substitution	T	T	A	GGCCACTCACCTAAACTATCAGGGCTGTCGATGGAAAAACACATCAGTATAACATCGGTATCTGGGTAGGAGAGGGGCCTCAGGCGATCATAATCTTCCTGCCCAGCTGTGTCCCACAAAG
3	49405911	49405911	GRCh37	single base substitution	T	T	A	GGCCACTCACCTAAACTATCAGGGCTGTCGATGGAAAAACACATCAGTATAACATCGGTATCTGGGTAGGAGAGGGGCCTCAGGCGATCATAATCTTCCTGCCCAGCTGTGTCCCACAAAG
3	49405911	49405911	GRCh37	single base substitution	T	T	A	GGCCACTCACCTAAACTATCAGGGCTGTCGATGGAAAAACACATCAGTATAACATCGGTATCTGGGTAGGAGAGGGGCCTCAGGCGATCATAATCTTCCTGCCCAGCTGTGTCCCACAAAG
3	49405911	49405911	GRCh37	single base substitution	T	T	A	GGCCACTCACCTAAACTATCAGGGCTGTCGATGGAAAAACACATCAGTATAACATCGGTATCTGGGTAGGAGAGGGGCCTCAGGCGATCATAATCTTCCTGCCCAGCTGTGTCCCACAAAG
3	49405911	49405911	GRCh37	single base substitution	T	T	A	GGCCACTCACCTAAACTATCAGGGCTGTCGATGGAAAAACACATCAGTATAACATCGGTATCTGGGTAGGAGAGGGGCCTCAGGCGATCATAATCTTCCTGCCCAGCTGTGTCCCACAAAG
3	49405911	49405911	GRCh37	single base substitution	T	T	A	GGCCACTCACCTAAACTATCAGGGCTGTCGATGGAAAAACACATCAGTATAACATCGGTATCTGGGTAGGAGAGGGGCCTCAGGCGATCATAATCTTCCTGCCCAGCTGTGTCCCACAAAG
1	195034555	195034555	GRCh37	single base substitution	A	A	C	agggagaacacagcaattgtgagacattgaactcagtactgctctatgatagtagaaagaaatactgaaccaaattctactcatgcccacacagagagggagtatttaaaccagccttagc
6	65633260	65633260	GRCh37	single base substitution	T	T	C	agacttaatgactatcacgagaatagcacaggaaagacctgcctccatgattcaattacctccccctgggtcccttccataacatgtgggaattctgggatatacaattcaagttgagatt
6	65633260	65633260	GRCh37	single base substitution	T	T	C	agacttaatgactatcacgagaatagcacaggaaagacctgcctccatgattcaattacctccccctgggtcccttccataacatgtgggaattctgggatatacaattcaagttgagatt
6	65633260	65633260	GRCh37	single base substitution	T	T	C	agacttaatgactatcacgagaatagcacaggaaagacctgcctccatgattcaattacctccccctgggtcccttccataacatgtgggaattctgggatatacaattcaagttgagatt
8	20809055	20809056	GRCh37	deletion of <=200bp	TC	TC	-	TAAgaggaagggaaagagagaagggaaggaagaaggaagggagggagACAGCGctctctttctctctctctctccctccttctctgtctctttttcccccttcccctctcCCAGAAGTGGAG
8	20809055	20809056	GRCh37	deletion of <=200bp	TC	TC	-	TAAgaggaagggaaagagagaagggaaggaagaaggaagggagggagACAGCGctctctttctctctctctctccctccttctctgtctctttttcccccttcccctctcCCAGAAGTGGAG
8	20809055	20809056	GRCh37	deletion of <=200bp	TC	TC	-	TAAgaggaagggaaagagagaagggaaggaagaaggaagggagggagACAGCGctctctttctctctctctctccctccttctctgtctctttttcccccttcccctctcCCAGAAGTGGAG
8	20809055	20809056	GRCh37	deletion of <=200bp	TC	TC	-	TAAgaggaagggaaagagagaagggaaggaagaaggaagggagggagACAGCGctctctttctctctctctctccctccttctctgtctctttttcccccttcccctctcCCAGAAGTGGAG
8	20809055	20809056	GRCh37	deletion of <=200bp	TC	TC	-	TAAgaggaagggaaagagagaagggaaggaagaaggaagggagggagACAGCGctctctttctctctctctctccctccttctctgtctctttttcccccttcccctctcCCAGAAGTGGAG
8	20809055	20809056	GRCh37	deletion of <=200bp	TC	TC	-	TAAgaggaagggaaagagagaagggaaggaagaaggaagggagggagACAGCGctctctttctctctctctctccctccttctctgtctctttttcccccttcccctctcCCAGAAGTGGAG
7	15069981	15069981	GRCh37	deletion of <=200bp	T	T	-	ATGGATATTTTACATTACTGTGGTCTATACTAGGTCATACCACTTCACTGTGATAGTCAATTTTTTTTTTTAGATTAATAAGATTTTGATAGGATTTTGATGACAATAAGAAATTAACTTA
4	104919533	104919533	GRCh37	single base substitution	C	C	T	TTAAATAGCAGTAGCCAGAGGCTTCTTATTATAATTTAGTAAGGCTGAAAGACAACTTCTCCTTGCATTCAATTCTATCATAGCATCCACTAAAAATACCTGCAGCACTAGAAGAAATTTT
4	118712153	118712153	GRCh37	deletion of <=200bp	A	A	-	TGATTTTCTTAAGCCACTTCTTTAAAGGATTCCATTCCGTCTAGTTTTATTATCCTAGTGAAAAAAAAAAACTCATTATCATGACTATTTTGAGAATATGATGGTCGCCTTGTTTAACTTT
11	104808950	104808950	GRCh37	single base substitution	C	C	A	TTTAGGTTTGGGAGAATTTTGGATTTTGAATTTTTGGATGAGGAATAACCACATTTAGGGCTAGATACCTTGACCAGAATGGAGTTTCAGTACTCCTCTCCAACCTCTTCAACCCCGCAAC
11	104808950	104808950	GRCh37	single base substitution	C	C	A	TTTAGGTTTGGGAGAATTTTGGATTTTGAATTTTTGGATGAGGAATAACCACATTTAGGGCTAGATACCTTGACCAGAATGGAGTTTCAGTACTCCTCTCCAACCTCTTCAACCCCGCAAC
11	104808950	104808950	GRCh37	single base substitution	C	C	A	TTTAGGTTTGGGAGAATTTTGGATTTTGAATTTTTGGATGAGGAATAACCACATTTAGGGCTAGATACCTTGACCAGAATGGAGTTTCAGTACTCCTCTCCAACCTCTTCAACCCCGCAAC
11	104808950	104808950	GRCh37	single base substitution	C	C	A	TTTAGGTTTGGGAGAATTTTGGATTTTGAATTTTTGGATGAGGAATAACCACATTTAGGGCTAGATACCTTGACCAGAATGGAGTTTCAGTACTCCTCTCCAACCTCTTCAACCCCGCAAC
11	104808950	104808950	GRCh37	single base substitution	C	C	A	TTTAGGTTTGGGAGAATTTTGGATTTTGAATTTTTGGATGAGGAATAACCACATTTAGGGCTAGATACCTTGACCAGAATGGAGTTTCAGTACTCCTCTCCAACCTCTTCAACCCCGCAAC
11	104808950	104808950	GRCh37	single base substitution	C	C	A	TTTAGGTTTGGGAGAATTTTGGATTTTGAATTTTTGGATGAGGAATAACCACATTTAGGGCTAGATACCTTGACCAGAATGGAGTTTCAGTACTCCTCTCCAACCTCTTCAACCCCGCAAC
11	104808950	104808950	GRCh37	single base substitution	C	C	A	TTTAGGTTTGGGAGAATTTTGGATTTTGAATTTTTGGATGAGGAATAACCACATTTAGGGCTAGATACCTTGACCAGAATGGAGTTTCAGTACTCCTCTCCAACCTCTTCAACCCCGCAAC
4	130575399	130575399	GRCh37	single base substitution	T	T	G	aatcgacagaatatatattcttctcagcaccacatagcacttattctaaaatcaaccacgtaattggaagtaaaacactactcagcaaatgcaaaagaatggaaaacatatcaaacagtct
3	65297016	65297016	GRCh37	insertion of <=200bp	-	-	T	ctagtcctggattacttctcatgtgacaaatagccatcttattcatttaagtttacttgattttttttgttacAAGTTAGGGTTTTGTTACAAGttgggattctccagaaaagcagaacca
6	71099277	71099277	GRCh37	deletion of <=200bp	T	T	-	gcacatgaacagtgcttcataaaatcctagaacatggtatatactcaatacatTCTATAATTTTTTTAAGTATTATCATATGGTGGAAGGGCCAAGCTAATTAAAATGGGCCAGGCTAATT
2	133651627	133651627	GRCh37	single base substitution	G	G	A	CACTGTAATGGGCCCAGCAGGTGGACAGCCCATGAGATGAGAGAGGGAAGACACTGAGGCGGATGGAGCCAGTTGCTGAGGCAAAGGGACGGGACCAAATGTATATTTTAAGGAAGGAATC
2	133651627	133651627	GRCh37	single base substitution	G	G	A	CACTGTAATGGGCCCAGCAGGTGGACAGCCCATGAGATGAGAGAGGGAAGACACTGAGGCGGATGGAGCCAGTTGCTGAGGCAAAGGGACGGGACCAAATGTATATTTTAAGGAAGGAATC
2	133651627	133651627	GRCh37	single base substitution	G	G	A	CACTGTAATGGGCCCAGCAGGTGGACAGCCCATGAGATGAGAGAGGGAAGACACTGAGGCGGATGGAGCCAGTTGCTGAGGCAAAGGGACGGGACCAAATGTATATTTTAAGGAAGGAATC
2	133651627	133651627	GRCh37	single base substitution	G	G	A	CACTGTAATGGGCCCAGCAGGTGGACAGCCCATGAGATGAGAGAGGGAAGACACTGAGGCGGATGGAGCCAGTTGCTGAGGCAAAGGGACGGGACCAAATGTATATTTTAAGGAAGGAATC
12	34821307	34821307	GRCh37	deletion of <=200bp	G	G	-	gcaacatttattaaatagggaatcctttccccattgcttgtttttctcaggtttgtcaaagatcagatagttgtagatatgtggcattatttctgagggctctgttctgttccattgatct
7	95360311	95360311	GRCh37	single base substitution	G	G	T	GTACCATTGaactctggctaaactaaccagaaaatgaatgtattacaatgctattatgcagctcacaggtttgacaggaaagttaaagaccttagctcagataatgggcagactccaggga
3	61721883	61721883	GRCh37	deletion of <=200bp	T	T	-	ccgcctgcctcagcctcccaaagtgctaggattacaggtgtgagccaccgcacccggccattttttttttttttaattttttaatCATCACTGACATAAGGTTCCTCTGAAATCCATAGTA
3	61721883	61721883	GRCh37	deletion of <=200bp	T	T	-	ccgcctgcctcagcctcccaaagtgctaggattacaggtgtgagccaccgcacccggccattttttttttttttaattttttaatCATCACTGACATAAGGTTCCTCTGAAATCCATAGTA
3	61721883	61721883	GRCh37	deletion of <=200bp	T	T	-	ccgcctgcctcagcctcccaaagtgctaggattacaggtgtgagccaccgcacccggccattttttttttttttaattttttaatCATCACTGACATAAGGTTCCTCTGAAATCCATAGTA
3	61721883	61721883	GRCh37	deletion of <=200bp	T	T	-	ccgcctgcctcagcctcccaaagtgctaggattacaggtgtgagccaccgcacccggccattttttttttttttaattttttaatCATCACTGACATAAGGTTCCTCTGAAATCCATAGTA
3	61721883	61721883	GRCh37	deletion of <=200bp	T	T	-	ccgcctgcctcagcctcccaaagtgctaggattacaggtgtgagccaccgcacccggccattttttttttttttaattttttaatCATCACTGACATAAGGTTCCTCTGAAATCCATAGTA
10	21910087	21910087	GRCh37	single base substitution	T	T	C	ctcagccttccgagtagttgggactgcaggcgcccgccaccacgcccggctaattttttgtattttttttttttttttagtagagatggggtttcactgtgttagccaggatggtctcgat
10	21910087	21910087	GRCh37	single base substitution	T	T	C	ctcagccttccgagtagttgggactgcaggcgcccgccaccacgcccggctaattttttgtattttttttttttttttagtagagatggggtttcactgtgttagccaggatggtctcgat
10	21910087	21910087	GRCh37	single base substitution	T	T	C	ctcagccttccgagtagttgggactgcaggcgcccgccaccacgcccggctaattttttgtattttttttttttttttagtagagatggggtttcactgtgttagccaggatggtctcgat
10	21910087	21910087	GRCh37	single base substitution	T	T	C	ctcagccttccgagtagttgggactgcaggcgcccgccaccacgcccggctaattttttgtattttttttttttttttagtagagatggggtttcactgtgttagccaggatggtctcgat
10	21910087	21910087	GRCh37	single base substitution	T	T	C	ctcagccttccgagtagttgggactgcaggcgcccgccaccacgcccggctaattttttgtattttttttttttttttagtagagatggggtttcactgtgttagccaggatggtctcgat
3	169554113	169554113	GRCh37	single base substitution	A	A	G	gattgtcagagtaggcctcactgaaaaaatggcagtcttagcttaggctgccacaacaaaataccatagaacaggcggcttaaacaatggaaatgtattttctcacagttctggaggctgg
3	169554113	169554113	GRCh37	single base substitution	A	A	G	gattgtcagagtaggcctcactgaaaaaatggcagtcttagcttaggctgccacaacaaaataccatagaacaggcggcttaaacaatggaaatgtattttctcacagttctggaggctgg
3	169554113	169554113	GRCh37	single base substitution	A	A	G	gattgtcagagtaggcctcactgaaaaaatggcagtcttagcttaggctgccacaacaaaataccatagaacaggcggcttaaacaatggaaatgtattttctcacagttctggaggctgg
3	169554113	169554113	GRCh37	single base substitution	A	A	G	gattgtcagagtaggcctcactgaaaaaatggcagtcttagcttaggctgccacaacaaaataccatagaacaggcggcttaaacaatggaaatgtattttctcacagttctggaggctgg
1	46199668	46199668	GRCh37	insertion of <=200bp	-	-	A	gaggctttctttaaaaaagcacttgatgatgaaatccagccaaccaaaacaatgcatattaaaaaaaatcatcaatgaaaagaccatggtcaaaaagctggtagagaacatcaaatccatt
1	46199668	46199668	GRCh37	insertion of <=200bp	-	-	A	gaggctttctttaaaaaagcacttgatgatgaaatccagccaaccaaaacaatgcatattaaaaaaaatcatcaatgaaaagaccatggtcaaaaagctggtagagaacatcaaatccatt
1	194760096	194760096	GRCh37	single base substitution	A	A	G	GTGAAAAACACCAATTTGAATTAGGTAAATGCTTATATTTCAATCACCTTACAAAAACTGATAATAAATGTCACACTGTAGAATGTTGTTTATAAATAGTTTTTACAAAAGATATTAAGCT
19	1968351	1968351	GRCh37	insertion of <=200bp	-	-	G	CAGGTGGGGGCTCCTCCCTCCTCCCCAGGCTGCCCCTGACCACCCTTCAGTTCTGCAGGTGGGGCTCCTCCCTCCTCCCTCCTCCCCAGGCTGTCCCGAGGCTCCTTGCTGGGGACCGTCC
19	1968351	1968351	GRCh37	insertion of <=200bp	-	-	G	CAGGTGGGGGCTCCTCCCTCCTCCCCAGGCTGCCCCTGACCACCCTTCAGTTCTGCAGGTGGGGCTCCTCCCTCCTCCCTCCTCCCCAGGCTGTCCCGAGGCTCCTTGCTGGGGACCGTCC
19	1968351	1968351	GRCh37	insertion of <=200bp	-	-	G	CAGGTGGGGGCTCCTCCCTCCTCCCCAGGCTGCCCCTGACCACCCTTCAGTTCTGCAGGTGGGGCTCCTCCCTCCTCCCTCCTCCCCAGGCTGTCCCGAGGCTCCTTGCTGGGGACCGTCC
19	1968351	1968351	GRCh37	insertion of <=200bp	-	-	G	CAGGTGGGGGCTCCTCCCTCCTCCCCAGGCTGCCCCTGACCACCCTTCAGTTCTGCAGGTGGGGCTCCTCCCTCCTCCCTCCTCCCCAGGCTGTCCCGAGGCTCCTTGCTGGGGACCGTCC
2	49666109	49666109	GRCh37	insertion of <=200bp	-	-	T	atgacacacattgaggcatattttttctttttttaaaatcaaaatcattttgaactcatatttttttatatttagttttcatcagttgcactcatcagatttttagtgatcaaattgctct
7	99650484	99650484	GRCh37	single base substitution	G	G	C	TTATGCATTGTACatttgagttgtgtgcaccgcaaaactgatgtaccaccgggcgtggtggctcacgcctgtaatcccagcactctgcgaggccgaggtgggcagatcacttgaggtcagg
7	99650484	99650484	GRCh37	single base substitution	G	G	C	TTATGCATTGTACatttgagttgtgtgcaccgcaaaactgatgtaccaccgggcgtggtggctcacgcctgtaatcccagcactctgcgaggccgaggtgggcagatcacttgaggtcagg
7	99650484	99650484	GRCh37	single base substitution	G	G	C	TTATGCATTGTACatttgagttgtgtgcaccgcaaaactgatgtaccaccgggcgtggtggctcacgcctgtaatcccagcactctgcgaggccgaggtgggcagatcacttgaggtcagg
7	99650484	99650484	GRCh37	single base substitution	G	G	C	TTATGCATTGTACatttgagttgtgtgcaccgcaaaactgatgtaccaccgggcgtggtggctcacgcctgtaatcccagcactctgcgaggccgaggtgggcagatcacttgaggtcagg
7	99650484	99650484	GRCh37	single base substitution	G	G	C	TTATGCATTGTACatttgagttgtgtgcaccgcaaaactgatgtaccaccgggcgtggtggctcacgcctgtaatcccagcactctgcgaggccgaggtgggcagatcacttgaggtcagg
4	169084950	169084950	GRCh37	single base substitution	C	C	A	TATGCAAATTGTACAAAATTCCACATCTAGAGAGGCAGGCACAGGTCCCTAAAATATTCTCGGCAAATTAGAAAACCTGTATTCTAATGTCAGCTTGCTAAAGAATTAATATTCCAGCAGC
4	169084950	169084950	GRCh37	single base substitution	C	C	A	TATGCAAATTGTACAAAATTCCACATCTAGAGAGGCAGGCACAGGTCCCTAAAATATTCTCGGCAAATTAGAAAACCTGTATTCTAATGTCAGCTTGCTAAAGAATTAATATTCCAGCAGC
4	169084950	169084950	GRCh37	single base substitution	C	C	A	TATGCAAATTGTACAAAATTCCACATCTAGAGAGGCAGGCACAGGTCCCTAAAATATTCTCGGCAAATTAGAAAACCTGTATTCTAATGTCAGCTTGCTAAAGAATTAATATTCCAGCAGC
2	194473801	194473801	GRCh37	single base substitution	A	A	C	TAATTTCATTATGTTAGGGCAGATAATACATCTTTATCTTTTAATTCTGTGGTATCCAGAATCATGCTTTGTTACGTCGTTATAAGCCCATAAATTTGTACGAAGTGAAGAAAGAGGATAG
15	28159998	28159998	GRCh37	insertion of <=200bp	-	-	A	gcaatctacagattcaatgctattcatatcaaacaccaatgatattcttcagagaattagaaaaaaactattgcaaaatatatatggaaccaaaaaaagagcccaaatagccaaggaagtt
15	28159998	28159998	GRCh37	insertion of <=200bp	-	-	A	gcaatctacagattcaatgctattcatatcaaacaccaatgatattcttcagagaattagaaaaaaactattgcaaaatatatatggaaccaaaaaaagagcccaaatagccaaggaagtt
18	69109866	69109866	GRCh37	single base substitution	A	A	T	tagaaaacactaacttatctaataaaaaatgcaaagagaaatttttctaaaaaagaaatcattacaaagatagaattcacagagccaacattggtagtactgtggaagaaaatagggataa
19	28788383	28788383	GRCh37	single base substitution	G	G	A	acctcaacaccatgtaatatacctttgtaacaaaactgcacaggtaccccttgattgtaaggtaaaagtttaaaaTAATTAAAGACACCCAAATAGCTAAATGAATTCAAACAAATGTACA
X	113581305	113581305	GRCh37	insertion of <=200bp	-	-	A	GAAAAGAAAGTTATTTTTGTATGTTTTTTAAAAATTCACATTAAATATGTCCTAGCTAAGAAAAAAATAACTGTTTTATGCAATTTCAGAATTCTAAGCAACCACACAACTTAATTCCCTA
6	104178676	104178676	GRCh37	single base substitution	G	G	C	cctgctcACGGAGTTTTTGTGATTCTCAAGGACAATAGTTTATAAGGGTTGTTGGCTTGGGTGTGTAGTGTTGTAAGTAAACTTCTTGTGCCAGCTTTTCTGTGTTTAACATTATTTCTAT
6	68007943	68007943	GRCh37	single base substitution	C	C	A	cttaatcttgagttctaatttaattgcaatgtggtctgagagactgtgtgttatgaattccattcttttgcatttgctgaggagtgttttacttccaaatatgtggtcaattttagaatac
8	65378523	65378523	GRCh37	single base substitution	T	T	G	GACTCCTCTGTGAACTACTTCCAAGAATTCCTAAGGATTGCTCATTTCAAATACTAATTGTCAGTTATCACCCTGTTCTCTGGACTGTTGCTATATTTTCTTTCCTGATGTCTTCTTCTCA
10	48565892	48565892	GRCh37	single base substitution	A	A	G	AGCAGTGATACTGGTTCAAAATCATTGACTGGCtctatctgtctgtctgtctgtctgtctatctatctatctatatctaccatctatcaatctgcctacctatctTTGATGTTCCCTAAAT
10	28410742	28410742	GRCh37	deletion of <=200bp	A	A	-	AGACATATCTCTGAGTCTCACTATCTGTGGTGCACTGGTAAACCAGGACTCCATTTATTTAAAAaaaaaaaaaggctctgatgtgtactgtctgtcaatttccatggtataaatactttca
10	28410742	28410742	GRCh37	deletion of <=200bp	A	A	-	AGACATATCTCTGAGTCTCACTATCTGTGGTGCACTGGTAAACCAGGACTCCATTTATTTAAAAaaaaaaaaaggctctgatgtgtactgtctgtcaatttccatggtataaatactttca
10	28410742	28410742	GRCh37	deletion of <=200bp	A	A	-	AGACATATCTCTGAGTCTCACTATCTGTGGTGCACTGGTAAACCAGGACTCCATTTATTTAAAAaaaaaaaaaggctctgatgtgtactgtctgtcaatttccatggtataaatactttca
10	28410742	28410742	GRCh37	deletion of <=200bp	A	A	-	AGACATATCTCTGAGTCTCACTATCTGTGGTGCACTGGTAAACCAGGACTCCATTTATTTAAAAaaaaaaaaaggctctgatgtgtactgtctgtcaatttccatggtataaatactttca
10	28410742	28410742	GRCh37	deletion of <=200bp	A	A	-	AGACATATCTCTGAGTCTCACTATCTGTGGTGCACTGGTAAACCAGGACTCCATTTATTTAAAAaaaaaaaaaggctctgatgtgtactgtctgtcaatttccatggtataaatactttca
10	28410742	28410742	GRCh37	deletion of <=200bp	A	A	-	AGACATATCTCTGAGTCTCACTATCTGTGGTGCACTGGTAAACCAGGACTCCATTTATTTAAAAaaaaaaaaaggctctgatgtgtactgtctgtcaatttccatggtataaatactttca
10	28410742	28410742	GRCh37	deletion of <=200bp	A	A	-	AGACATATCTCTGAGTCTCACTATCTGTGGTGCACTGGTAAACCAGGACTCCATTTATTTAAAAaaaaaaaaaggctctgatgtgtactgtctgtcaatttccatggtataaatactttca
10	28410742	28410742	GRCh37	deletion of <=200bp	A	A	-	AGACATATCTCTGAGTCTCACTATCTGTGGTGCACTGGTAAACCAGGACTCCATTTATTTAAAAaaaaaaaaaggctctgatgtgtactgtctgtcaatttccatggtataaatactttca
10	28410742	28410742	GRCh37	deletion of <=200bp	A	A	-	AGACATATCTCTGAGTCTCACTATCTGTGGTGCACTGGTAAACCAGGACTCCATTTATTTAAAAaaaaaaaaaggctctgatgtgtactgtctgtcaatttccatggtataaatactttca
1	66298026	66298026	GRCh37	deletion of <=200bp	A	A	-	agttgaacagctgctgtctgtaaacttgaataaggactgaaataacttttggctaaagataaaaaaaatgatatgcctgcaagaaatgTATTTAATTGGCATCTAGGTAACTTGGTCGAGA
1	66298026	66298026	GRCh37	deletion of <=200bp	A	A	-	agttgaacagctgctgtctgtaaacttgaataaggactgaaataacttttggctaaagataaaaaaaatgatatgcctgcaagaaatgTATTTAATTGGCATCTAGGTAACTTGGTCGAGA
7	88210990	88210990	GRCh37	insertion of <=200bp	-	-	T	CATTTAAAAAATcactatttgtgtaagagattatcctttctctactgaattgctgttgtatttttttttgctaaacttaagtatgggtctatttatgtactctttgttccactgatcgatt
8	75451384	75451384	GRCh37	single base substitution	T	T	A	gatctttgtttgtttaaagtctgtttttttcagaaactaggatcacaaccctgctttttttctgtttgccatttgcttggtagatttttctcctttcctttattttgagcctatgtttgtc
9	94618154	94618154	GRCh37	single base substitution	G	G	A	GCGGCCTTGGGGTCAGCACCCCCAAGAGACACTGCTGCACAGAAGTCTGATACACCTGCCGGCCGGGTGAGGCACCGGGGCCGCACCACCAGAATGATCCTGGGGCTCTGGGTTCCAGGAG
9	94618154	94618154	GRCh37	single base substitution	G	G	A	GCGGCCTTGGGGTCAGCACCCCCAAGAGACACTGCTGCACAGAAGTCTGATACACCTGCCGGCCGGGTGAGGCACCGGGGCCGCACCACCAGAATGATCCTGGGGCTCTGGGTTCCAGGAG
9	94618154	94618154	GRCh37	single base substitution	G	G	A	GCGGCCTTGGGGTCAGCACCCCCAAGAGACACTGCTGCACAGAAGTCTGATACACCTGCCGGCCGGGTGAGGCACCGGGGCCGCACCACCAGAATGATCCTGGGGCTCTGGGTTCCAGGAG
9	94618154	94618154	GRCh37	single base substitution	G	G	A	GCGGCCTTGGGGTCAGCACCCCCAAGAGACACTGCTGCACAGAAGTCTGATACACCTGCCGGCCGGGTGAGGCACCGGGGCCGCACCACCAGAATGATCCTGGGGCTCTGGGTTCCAGGAG
9	94618154	94618154	GRCh37	single base substitution	G	G	A	GCGGCCTTGGGGTCAGCACCCCCAAGAGACACTGCTGCACAGAAGTCTGATACACCTGCCGGCCGGGTGAGGCACCGGGGCCGCACCACCAGAATGATCCTGGGGCTCTGGGTTCCAGGAG
1	81224910	81224910	GRCh37	deletion of <=200bp	T	T	-	AATTTTAACATGTACAAGTTAATTTTGCAAAATTTTTCTGTAAAGACTGTATATAGACACTTTTTTTATAATGCATTGCTATAACACATAAAGGGGAAAATATAAGAATTCTATCCTTCTA
3	75914020	75914020	GRCh37	single base substitution	C	C	A	GGAGATAGACCAGATATCACTTCATTTCTTACAGTGTTGACTTTGATATTCTAAACTTGTCAGTTTATACAGATTAATGAAGACTCCATACATGTAAAATTCACTATAATTTTTTTTCTGA
13	107887245	107887245	GRCh37	single base substitution	G	G	A	AATGACAGTTTGACTGATTGACACACAGAATCCCTTCCTAACATTTCAGGCAGACTTGATGACATGAAAATCCTCATGTTCTGCTTTCTTGAATGCTAACGAGCCACAGTACAGCTCCCAT
16	34614001	34614001	GRCh37	single base substitution	G	G	A	gtccagcccaaaaagggTTGTGTTCTATATAAAAGTGAACTTTTATATAGAAGTTCTTGTGTCCATATCATCTCGCTATACTAGAAAAAAATGACTAGAAGACAGTACGGGTGACTAGACT
16	34614001	34614001	GRCh37	single base substitution	G	G	A	gtccagcccaaaaagggTTGTGTTCTATATAAAAGTGAACTTTTATATAGAAGTTCTTGTGTCCATATCATCTCGCTATACTAGAAAAAAATGACTAGAAGACAGTACGGGTGACTAGACT
16	34614001	34614001	GRCh37	single base substitution	G	G	A	gtccagcccaaaaagggTTGTGTTCTATATAAAAGTGAACTTTTATATAGAAGTTCTTGTGTCCATATCATCTCGCTATACTAGAAAAAAATGACTAGAAGACAGTACGGGTGACTAGACT
3	2524116	2524116	GRCh37	deletion of <=200bp	A	A	-	gggttcaagagaaagcagatcataaaagtttggaaaatttgcagcctgatgatgtgatagaaaaaaaaaaaccattttctggggagaaattcaagccagctgcagaaaattccataagtaa
3	2524116	2524116	GRCh37	deletion of <=200bp	A	A	-	gggttcaagagaaagcagatcataaaagtttggaaaatttgcagcctgatgatgtgatagaaaaaaaaaaaccattttctggggagaaattcaagccagctgcagaaaattccataagtaa
3	2524116	2524116	GRCh37	deletion of <=200bp	A	A	-	gggttcaagagaaagcagatcataaaagtttggaaaatttgcagcctgatgatgtgatagaaaaaaaaaaaccattttctggggagaaattcaagccagctgcagaaaattccataagtaa
3	2524116	2524116	GRCh37	deletion of <=200bp	A	A	-	gggttcaagagaaagcagatcataaaagtttggaaaatttgcagcctgatgatgtgatagaaaaaaaaaaaccattttctggggagaaattcaagccagctgcagaaaattccataagtaa
3	2524116	2524116	GRCh37	deletion of <=200bp	A	A	-	gggttcaagagaaagcagatcataaaagtttggaaaatttgcagcctgatgatgtgatagaaaaaaaaaaaccattttctggggagaaattcaagccagctgcagaaaattccataagtaa
4	171370108	171370108	GRCh37	single base substitution	C	C	A	AAATCTTACACTTCAAAGATAGAAAAATCATGTTAGAAGGTTTCTCAAATAGagatgctcctggacttatgatgggattaagttctgataagcctattgtaagttgaaaatatcataagtt
4	118620598	118620598	GRCh37	single base substitution	T	T	A	AGAACCCCAAGGAACACATTCACTGAGGAAAAAAAGATAATTCTATGAAAGTCACTCCATTTAATATTTATAGATTTTAGAAGGGGATCAGAATGGTGATATAAATATTAAAACATTATGT
4	45077395	45077395	GRCh37	single base substitution	A	A	G	cagaaacatctaagatctgtaaagtaagcaaaacctttcagtaagcaaaaaagattataaactgcttgcaacgaaactcatgtactttatttagacagcttcacagaccttAGTTTGAGTT
19	2397243	2397243	GRCh37	single base substitution	T	T	C	tgctgggattacaggcgtgagtcaccgtacccaaccTGCCACATTTAGAGTTTTACATTTTATTCTAAAGGGGAATCAGAGCCCTCATGCACAGCTGGGGGAAGGTAttttattttatttt
19	2397243	2397243	GRCh37	single base substitution	T	T	C	tgctgggattacaggcgtgagtcaccgtacccaaccTGCCACATTTAGAGTTTTACATTTTATTCTAAAGGGGAATCAGAGCCCTCATGCACAGCTGGGGGAAGGTAttttattttatttt
19	2397243	2397243	GRCh37	single base substitution	T	T	C	tgctgggattacaggcgtgagtcaccgtacccaaccTGCCACATTTAGAGTTTTACATTTTATTCTAAAGGGGAATCAGAGCCCTCATGCACAGCTGGGGGAAGGTAttttattttatttt
4	61925216	61925216	GRCh37	single base substitution	A	A	G	aagtagctgggaccacaggtacacgtcaccaggcccagctaatttctgtatttttagtagagatagggtttcaccacattggccaggctggactccaactcctgatcccaagtgatcctct
13	57897819	57897819	GRCh37	single base substitution	A	A	G	aaaatGTTTTCCTTAATGGAATAGAAATTATTATTAAAAAGGAATAGACAAAAAATTGCAACACTTTGTTATAAACGTGTAATGTTTACTTTTAGTTAAtttttttatttctgtggattta
20	25912892	25912892	GRCh37	deletion of <=200bp	T	T	-	AAAGAGCTTTAAGATTTGTTATTTGAGTTAGTGTCATTTGAATAATGGCTGAGAGAACAGTTTTTTTTTTTCAATTACACACGTATTTCTTCATCTATTTAGAGCCTCTGAGGTCAGACTA
14	38102655	38102655	GRCh37	single base substitution	G	G	T	cccttgcacttcccaggtgaggtgatgccccacccagcttcagctgaccctttgtgggctgcacccactgtctaaccagtcccattgtgatgagctgtgtacctcagttggaaatgcagaa
14	38102655	38102655	GRCh37	single base substitution	G	G	T	cccttgcacttcccaggtgaggtgatgccccacccagcttcagctgaccctttgtgggctgcacccactgtctaaccagtcccattgtgatgagctgtgtacctcagttggaaatgcagaa
14	106330093	106330093	GRCh37	single base substitution	C	C	A	CGGTGACCAGGGTTCCCTGGCCCCAGGGGTCGAACCAGTTGTCACATTGTGACAACAATGCCAGGACCCCAGGCAAGAACTGGCGCCCCGCTACGTCCCTGGGACCCTCTCAGACTGAGCC
14	106330093	106330093	GRCh37	single base substitution	C	C	A	CGGTGACCAGGGTTCCCTGGCCCCAGGGGTCGAACCAGTTGTCACATTGTGACAACAATGCCAGGACCCCAGGCAAGAACTGGCGCCCCGCTACGTCCCTGGGACCCTCTCAGACTGAGCC
14	106330093	106330093	GRCh37	single base substitution	C	C	A	CGGTGACCAGGGTTCCCTGGCCCCAGGGGTCGAACCAGTTGTCACATTGTGACAACAATGCCAGGACCCCAGGCAAGAACTGGCGCCCCGCTACGTCCCTGGGACCCTCTCAGACTGAGCC
14	106330093	106330093	GRCh37	single base substitution	C	C	A	CGGTGACCAGGGTTCCCTGGCCCCAGGGGTCGAACCAGTTGTCACATTGTGACAACAATGCCAGGACCCCAGGCAAGAACTGGCGCCCCGCTACGTCCCTGGGACCCTCTCAGACTGAGCC
14	106330093	106330093	GRCh37	single base substitution	C	C	A	CGGTGACCAGGGTTCCCTGGCCCCAGGGGTCGAACCAGTTGTCACATTGTGACAACAATGCCAGGACCCCAGGCAAGAACTGGCGCCCCGCTACGTCCCTGGGACCCTCTCAGACTGAGCC
14	106330093	106330093	GRCh37	single base substitution	C	C	A	CGGTGACCAGGGTTCCCTGGCCCCAGGGGTCGAACCAGTTGTCACATTGTGACAACAATGCCAGGACCCCAGGCAAGAACTGGCGCCCCGCTACGTCCCTGGGACCCTCTCAGACTGAGCC
14	106330093	106330093	GRCh37	single base substitution	C	C	A	CGGTGACCAGGGTTCCCTGGCCCCAGGGGTCGAACCAGTTGTCACATTGTGACAACAATGCCAGGACCCCAGGCAAGAACTGGCGCCCCGCTACGTCCCTGGGACCCTCTCAGACTGAGCC
14	106330093	106330093	GRCh37	single base substitution	C	C	A	CGGTGACCAGGGTTCCCTGGCCCCAGGGGTCGAACCAGTTGTCACATTGTGACAACAATGCCAGGACCCCAGGCAAGAACTGGCGCCCCGCTACGTCCCTGGGACCCTCTCAGACTGAGCC
14	106330093	106330093	GRCh37	single base substitution	C	C	A	CGGTGACCAGGGTTCCCTGGCCCCAGGGGTCGAACCAGTTGTCACATTGTGACAACAATGCCAGGACCCCAGGCAAGAACTGGCGCCCCGCTACGTCCCTGGGACCCTCTCAGACTGAGCC
14	106330093	106330093	GRCh37	single base substitution	C	C	A	CGGTGACCAGGGTTCCCTGGCCCCAGGGGTCGAACCAGTTGTCACATTGTGACAACAATGCCAGGACCCCAGGCAAGAACTGGCGCCCCGCTACGTCCCTGGGACCCTCTCAGACTGAGCC
14	106330093	106330093	GRCh37	single base substitution	C	C	A	CGGTGACCAGGGTTCCCTGGCCCCAGGGGTCGAACCAGTTGTCACATTGTGACAACAATGCCAGGACCCCAGGCAAGAACTGGCGCCCCGCTACGTCCCTGGGACCCTCTCAGACTGAGCC
14	106330093	106330093	GRCh37	single base substitution	C	C	A	CGGTGACCAGGGTTCCCTGGCCCCAGGGGTCGAACCAGTTGTCACATTGTGACAACAATGCCAGGACCCCAGGCAAGAACTGGCGCCCCGCTACGTCCCTGGGACCCTCTCAGACTGAGCC
14	106330093	106330093	GRCh37	single base substitution	C	C	A	CGGTGACCAGGGTTCCCTGGCCCCAGGGGTCGAACCAGTTGTCACATTGTGACAACAATGCCAGGACCCCAGGCAAGAACTGGCGCCCCGCTACGTCCCTGGGACCCTCTCAGACTGAGCC
3	174300683	174300683	GRCh37	deletion of <=200bp	T	T	-	cttggcctcccaaagtgctggaattataggcgtgagccactgcacccagccCAGACTTCATTTTTTTTTGATACTTTTCAGAACATTTGTAGTTTTTTAAACTTGATATTTTAAGAGATGA
3	174300683	174300683	GRCh37	deletion of <=200bp	T	T	-	cttggcctcccaaagtgctggaattataggcgtgagccactgcacccagccCAGACTTCATTTTTTTTTGATACTTTTCAGAACATTTGTAGTTTTTTAAACTTGATATTTTAAGAGATGA
3	174300683	174300683	GRCh37	deletion of <=200bp	T	T	-	cttggcctcccaaagtgctggaattataggcgtgagccactgcacccagccCAGACTTCATTTTTTTTTGATACTTTTCAGAACATTTGTAGTTTTTTAAACTTGATATTTTAAGAGATGA
5	57569032	57569032	GRCh37	single base substitution	T	T	G	AGAACATCTGCTCTAAGCTAGTGTTAGACTAAGATTGATTGTCACCCCTTTAAAAGGAATTCCTGTTTCCTTTacacacacacacacacacacacacacacacacacacacacacCTTATC
18	68435336	68435336	GRCh37	single base substitution	T	T	C	aaaatctaaaactataaaaactctagaaaaaaatctatgcaataccattcaggacataggtatgggcaaagattttatgatgaaatcacctaaagcaacggcaacaaaagctacaattgac
20	7310498	7310498	GRCh37	single base substitution	A	A	C	GAATGTTTCTCTTTATGGCACTTATTTCTAATAGATCTCCACTGCATGGAGAATGAAAGAAGAAAACATGAACAGTATTTTTATTTCCTTTTAATTCTATGAGTGCAACAAAAATTTAAAT
21	24998272	24998272	GRCh37	single base substitution	C	C	A	caggaagcaggaataattttatgattaattatctttaccttatctaaaaagaagagatgacaaaagcaaagctaaacctgtcattgcaaatagcacccatttatactggctagaggaaaag
14	41204444	41204445	GRCh37	deletion of <=200bp	CT	CT	-	TGTGATTTCAAACCTCTTGATGAAGCCCTAATATAGGACTATAATTAGATGGGCAATATACTCTCTCTCTCTCTCTCTGTGtatatatatgtatatatataaaatacatatatattacatat
14	48739225	48739225	GRCh37	deletion of <=200bp	A	A	-	agcaaatgagttccaaacttactagaagaaaaggaataataaaaattagaggcaaaattgaaaaaaaaaaagtgctagtagagaaaatcaacaacaatagaagttggttctttcaaaagat
13	28515209	28515209	GRCh37	deletion of <=200bp	T	T	-	ctcctatgtcagcctcccaagtagctgggaacacaggcacacaccaacatgcccagctaatttttttttttctttttttgttgagacaggttctcactatgttgcctagactggtctcaaa
13	28515209	28515209	GRCh37	deletion of <=200bp	T	T	-	ctcctatgtcagcctcccaagtagctgggaacacaggcacacaccaacatgcccagctaatttttttttttctttttttgttgagacaggttctcactatgttgcctagactggtctcaaa
5	18173552	18173552	GRCh37	deletion of <=200bp	A	A	-	GCTTCCTATCTGCAAGGACCCAAATTTGAAAGTAAATAAATGAAAAGTGAGTTCAAAAGGAAAAAAAAAAGTTAAAATAATTACATATGTGTGTGAATGTTGTTTTAGAGGAAAATGTAAT
11	70251607	70251607	GRCh37	single base substitution	C	C	A	GAGGTTGCTGTTTCTGTGGATTTACTGGGAGAGAGATGATAATATTCTGGAAGGAAATTTCATTGTTTAAAAAATAAAGTCAGGTTTCTGTTGCATATGACTTAGAGGAGACAATTGCAGA
11	70251607	70251607	GRCh37	single base substitution	C	C	A	GAGGTTGCTGTTTCTGTGGATTTACTGGGAGAGAGATGATAATATTCTGGAAGGAAATTTCATTGTTTAAAAAATAAAGTCAGGTTTCTGTTGCATATGACTTAGAGGAGACAATTGCAGA
11	70251607	70251607	GRCh37	single base substitution	C	C	A	GAGGTTGCTGTTTCTGTGGATTTACTGGGAGAGAGATGATAATATTCTGGAAGGAAATTTCATTGTTTAAAAAATAAAGTCAGGTTTCTGTTGCATATGACTTAGAGGAGACAATTGCAGA
11	70251607	70251607	GRCh37	single base substitution	C	C	A	GAGGTTGCTGTTTCTGTGGATTTACTGGGAGAGAGATGATAATATTCTGGAAGGAAATTTCATTGTTTAAAAAATAAAGTCAGGTTTCTGTTGCATATGACTTAGAGGAGACAATTGCAGA
11	70251607	70251607	GRCh37	single base substitution	C	C	A	GAGGTTGCTGTTTCTGTGGATTTACTGGGAGAGAGATGATAATATTCTGGAAGGAAATTTCATTGTTTAAAAAATAAAGTCAGGTTTCTGTTGCATATGACTTAGAGGAGACAATTGCAGA
11	70251607	70251607	GRCh37	single base substitution	C	C	A	GAGGTTGCTGTTTCTGTGGATTTACTGGGAGAGAGATGATAATATTCTGGAAGGAAATTTCATTGTTTAAAAAATAAAGTCAGGTTTCTGTTGCATATGACTTAGAGGAGACAATTGCAGA
2	164654692	164654692	GRCh37	deletion of <=200bp	T	T	-	ttgtttttaacaagaaatctgctgtcattcttatttttgttcctttgtatataatttgtcttttttttttggtggcttttcagaattttatttttattgcttgttataaaccatttaattg
14	32549252	32549252	GRCh37	single base substitution	T	T	C	TAATTTCTAAAAGACCTGTGAAGAAACATCAGTAGATTCATCATTCAGTAATTTGAGTAATCAGGCTCTTGTTTTAAGTGCAGGCTTTTGTCGATTATTTTATTGAAATAGGAAAAACCAT
14	32549252	32549252	GRCh37	single base substitution	T	T	C	TAATTTCTAAAAGACCTGTGAAGAAACATCAGTAGATTCATCATTCAGTAATTTGAGTAATCAGGCTCTTGTTTTAAGTGCAGGCTTTTGTCGATTATTTTATTGAAATAGGAAAAACCAT
14	32549252	32549252	GRCh37	single base substitution	T	T	C	TAATTTCTAAAAGACCTGTGAAGAAACATCAGTAGATTCATCATTCAGTAATTTGAGTAATCAGGCTCTTGTTTTAAGTGCAGGCTTTTGTCGATTATTTTATTGAAATAGGAAAAACCAT
14	32549252	32549252	GRCh37	single base substitution	T	T	C	TAATTTCTAAAAGACCTGTGAAGAAACATCAGTAGATTCATCATTCAGTAATTTGAGTAATCAGGCTCTTGTTTTAAGTGCAGGCTTTTGTCGATTATTTTATTGAAATAGGAAAAACCAT
14	32549252	32549252	GRCh37	single base substitution	T	T	C	TAATTTCTAAAAGACCTGTGAAGAAACATCAGTAGATTCATCATTCAGTAATTTGAGTAATCAGGCTCTTGTTTTAAGTGCAGGCTTTTGTCGATTATTTTATTGAAATAGGAAAAACCAT
14	32549252	32549252	GRCh37	single base substitution	T	T	C	TAATTTCTAAAAGACCTGTGAAGAAACATCAGTAGATTCATCATTCAGTAATTTGAGTAATCAGGCTCTTGTTTTAAGTGCAGGCTTTTGTCGATTATTTTATTGAAATAGGAAAAACCAT
14	32549252	32549252	GRCh37	single base substitution	T	T	C	TAATTTCTAAAAGACCTGTGAAGAAACATCAGTAGATTCATCATTCAGTAATTTGAGTAATCAGGCTCTTGTTTTAAGTGCAGGCTTTTGTCGATTATTTTATTGAAATAGGAAAAACCAT
14	32549252	32549252	GRCh37	single base substitution	T	T	C	TAATTTCTAAAAGACCTGTGAAGAAACATCAGTAGATTCATCATTCAGTAATTTGAGTAATCAGGCTCTTGTTTTAAGTGCAGGCTTTTGTCGATTATTTTATTGAAATAGGAAAAACCAT
14	32549252	32549252	GRCh37	single base substitution	T	T	C	TAATTTCTAAAAGACCTGTGAAGAAACATCAGTAGATTCATCATTCAGTAATTTGAGTAATCAGGCTCTTGTTTTAAGTGCAGGCTTTTGTCGATTATTTTATTGAAATAGGAAAAACCAT
14	32549252	32549252	GRCh37	single base substitution	T	T	C	TAATTTCTAAAAGACCTGTGAAGAAACATCAGTAGATTCATCATTCAGTAATTTGAGTAATCAGGCTCTTGTTTTAAGTGCAGGCTTTTGTCGATTATTTTATTGAAATAGGAAAAACCAT
10	117366333	117366333	GRCh37	single base substitution	A	A	G	CATTTTTATTTCTACAGTGCCAGAATTAAAGACGTTTATCCAAATGCTTTAAATCAGTTTATTTTATATTTTCTAGCCATGCCTGTTCTAGTAAACATGAACAATGATTGTACACAGTTTT
10	117366333	117366333	GRCh37	single base substitution	A	A	G	CATTTTTATTTCTACAGTGCCAGAATTAAAGACGTTTATCCAAATGCTTTAAATCAGTTTATTTTATATTTTCTAGCCATGCCTGTTCTAGTAAACATGAACAATGATTGTACACAGTTTT
10	117366333	117366333	GRCh37	single base substitution	A	A	G	CATTTTTATTTCTACAGTGCCAGAATTAAAGACGTTTATCCAAATGCTTTAAATCAGTTTATTTTATATTTTCTAGCCATGCCTGTTCTAGTAAACATGAACAATGATTGTACACAGTTTT
12	127270055	127270055	GRCh37	single base substitution	G	G	C	cagcagctggacaaggcaagggaggacctttccttagaggtttcagagggggccCCAAGGGTGGAGTCACAAAAGTGAGATTTACTTAGATttctattttccctttaatttgctcaattgg
10	63136044	63136045	GRCh37	deletion of <=200bp	TA	TA	-	aaatataaatatataatataaataaaaatataaatgtataatatataaatgtatgtattttatatatatatatatatatgtatacacatatctcctattagttctgtccctctagagaactc
19	46106020	46106020	GRCh37	single base substitution	G	G	T	agtttcctctttgaatcaaggtggtcactcatggtgcctgcttGCTTCCTTcttttctttgctttgctttgctttgcttttttctttcttttctttcgagacagagtcatgctctgttgcc
19	46106020	46106020	GRCh37	single base substitution	G	G	T	agtttcctctttgaatcaaggtggtcactcatggtgcctgcttGCTTCCTTcttttctttgctttgctttgctttgcttttttctttcttttctttcgagacagagtcatgctctgttgcc
19	46106020	46106020	GRCh37	single base substitution	G	G	T	agtttcctctttgaatcaaggtggtcactcatggtgcctgcttGCTTCCTTcttttctttgctttgctttgctttgcttttttctttcttttctttcgagacagagtcatgctctgttgcc
19	46106020	46106020	GRCh37	single base substitution	G	G	T	agtttcctctttgaatcaaggtggtcactcatggtgcctgcttGCTTCCTTcttttctttgctttgctttgctttgcttttttctttcttttctttcgagacagagtcatgctctgttgcc
19	46106020	46106020	GRCh37	single base substitution	G	G	T	agtttcctctttgaatcaaggtggtcactcatggtgcctgcttGCTTCCTTcttttctttgctttgctttgctttgcttttttctttcttttctttcgagacagagtcatgctctgttgcc
14	77366689	77366689	GRCh37	single base substitution	G	G	A	tatcccctggctaaacagactctcccctttgattttagccccataagactcattttggacgtctaaccttcagaactataagataataagtttgtgttgttttagctactaagtttgtgat
13	81907841	81907841	GRCh37	single base substitution	A	A	C	AATGCATTATAGAAAGTGATAATTTACTGATGGCAGCAGCAGCTATAATGCATGTAATATAATTTGATAGCAAGAGATTGTTGGCTATGTTCTTTGATTAAATACCTGGGACTCGATTCTT
8	97537905	97537905	GRCh37	single base substitution	A	A	G	GGCTGGTGAGTTGAACTCagactggtgctcggaaaggttaaaggacttgtccaagatGTTACCTTACTGGCAAACTGCATTCCCAAGTCTTTATTGATCTCCGAGGGCATCTCTTAATTTG
8	97537905	97537905	GRCh37	single base substitution	A	A	G	GGCTGGTGAGTTGAACTCagactggtgctcggaaaggttaaaggacttgtccaagatGTTACCTTACTGGCAAACTGCATTCCCAAGTCTTTATTGATCTCCGAGGGCATCTCTTAATTTG
8	97537905	97537905	GRCh37	single base substitution	A	A	G	GGCTGGTGAGTTGAACTCagactggtgctcggaaaggttaaaggacttgtccaagatGTTACCTTACTGGCAAACTGCATTCCCAAGTCTTTATTGATCTCCGAGGGCATCTCTTAATTTG
8	97537905	97537905	GRCh37	single base substitution	A	A	G	GGCTGGTGAGTTGAACTCagactggtgctcggaaaggttaaaggacttgtccaagatGTTACCTTACTGGCAAACTGCATTCCCAAGTCTTTATTGATCTCCGAGGGCATCTCTTAATTTG
8	97537905	97537905	GRCh37	single base substitution	A	A	G	GGCTGGTGAGTTGAACTCagactggtgctcggaaaggttaaaggacttgtccaagatGTTACCTTACTGGCAAACTGCATTCCCAAGTCTTTATTGATCTCCGAGGGCATCTCTTAATTTG
4	164446689	164446689	GRCh37	single base substitution	A	A	T	TTGTTCATTTTTATTTTGTTTTTGTACTTAAGCTTAATTGCCTTTTGGGCTTTACTTTTTAAAAAATTGGAATTTCTTTCTTTTACAATTTAATCTTTACTCCTGTACGATAAGAGTGATA
4	164446689	164446689	GRCh37	single base substitution	A	A	T	TTGTTCATTTTTATTTTGTTTTTGTACTTAAGCTTAATTGCCTTTTGGGCTTTACTTTTTAAAAAATTGGAATTTCTTTCTTTTACAATTTAATCTTTACTCCTGTACGATAAGAGTGATA
4	164446689	164446689	GRCh37	single base substitution	A	A	T	TTGTTCATTTTTATTTTGTTTTTGTACTTAAGCTTAATTGCCTTTTGGGCTTTACTTTTTAAAAAATTGGAATTTCTTTCTTTTACAATTTAATCTTTACTCCTGTACGATAAGAGTGATA
4	164446689	164446689	GRCh37	single base substitution	A	A	T	TTGTTCATTTTTATTTTGTTTTTGTACTTAAGCTTAATTGCCTTTTGGGCTTTACTTTTTAAAAAATTGGAATTTCTTTCTTTTACAATTTAATCTTTACTCCTGTACGATAAGAGTGATA
4	164446689	164446689	GRCh37	single base substitution	A	A	T	TTGTTCATTTTTATTTTGTTTTTGTACTTAAGCTTAATTGCCTTTTGGGCTTTACTTTTTAAAAAATTGGAATTTCTTTCTTTTACAATTTAATCTTTACTCCTGTACGATAAGAGTGATA
4	164446689	164446689	GRCh37	single base substitution	A	A	T	TTGTTCATTTTTATTTTGTTTTTGTACTTAAGCTTAATTGCCTTTTGGGCTTTACTTTTTAAAAAATTGGAATTTCTTTCTTTTACAATTTAATCTTTACTCCTGTACGATAAGAGTGATA
4	164446689	164446689	GRCh37	single base substitution	A	A	T	TTGTTCATTTTTATTTTGTTTTTGTACTTAAGCTTAATTGCCTTTTGGGCTTTACTTTTTAAAAAATTGGAATTTCTTTCTTTTACAATTTAATCTTTACTCCTGTACGATAAGAGTGATA
4	164446689	164446689	GRCh37	single base substitution	A	A	T	TTGTTCATTTTTATTTTGTTTTTGTACTTAAGCTTAATTGCCTTTTGGGCTTTACTTTTTAAAAAATTGGAATTTCTTTCTTTTACAATTTAATCTTTACTCCTGTACGATAAGAGTGATA
7	158220558	158220559	GRCh37	deletion of <=200bp	CG	CG	-	ACGCGGGGTCCGAGTCCAGCCTAGCTGAGGCCTGCGCACCGCCGGGAAAGACCCAGAGTCCGAGTCCAGCCTAGCTGAGGCCTGCGCACCGCCGGGAAAGACGCGGGGTCCGAGACCAGCCT
7	158220558	158220559	GRCh37	deletion of <=200bp	CG	CG	-	ACGCGGGGTCCGAGTCCAGCCTAGCTGAGGCCTGCGCACCGCCGGGAAAGACCCAGAGTCCGAGTCCAGCCTAGCTGAGGCCTGCGCACCGCCGGGAAAGACGCGGGGTCCGAGACCAGCCT
7	158220558	158220559	GRCh37	deletion of <=200bp	CG	CG	-	ACGCGGGGTCCGAGTCCAGCCTAGCTGAGGCCTGCGCACCGCCGGGAAAGACCCAGAGTCCGAGTCCAGCCTAGCTGAGGCCTGCGCACCGCCGGGAAAGACGCGGGGTCCGAGACCAGCCT
7	158220558	158220559	GRCh37	deletion of <=200bp	CG	CG	-	ACGCGGGGTCCGAGTCCAGCCTAGCTGAGGCCTGCGCACCGCCGGGAAAGACCCAGAGTCCGAGTCCAGCCTAGCTGAGGCCTGCGCACCGCCGGGAAAGACGCGGGGTCCGAGACCAGCCT
7	158220558	158220559	GRCh37	deletion of <=200bp	CG	CG	-	ACGCGGGGTCCGAGTCCAGCCTAGCTGAGGCCTGCGCACCGCCGGGAAAGACCCAGAGTCCGAGTCCAGCCTAGCTGAGGCCTGCGCACCGCCGGGAAAGACGCGGGGTCCGAGACCAGCCT
4	63432092	63432092	GRCh37	single base substitution	A	A	G	tcctttaggtatatacTTTAGGtatatattatatattacatattatatattatatattacatatatattaggtatataatatatattaagtatatattaggtatataatatatattaagta
8	73155848	73155848	GRCh37	single base substitution	T	T	C	TAAAAACCAGCTTGTTTCCAGAGGACTTTCTAGTAACCTCTTCAGGGAGCCACTCTGACCTATCTCATAGGTACTGAGACTTCAGCTCGCCCCTTCTGAGTCAGCCAGAACTCGAatttag
1	191585789	191585789	GRCh37	deletion of <=200bp	T	T	-	TAATATGTTATCAAACAATTGTTTGACTTATCAAACAATAAATCTCAAACGTTCATTTAGTTTTTTTATAATTACCATATAAACAAATAGCTACCAAGTTTTAGTATAAATTACTTGGAAA
9	119760260	119760260	GRCh37	single base substitution	T	T	C	TGTCTAACACTCCATCTGCTATATATAGATAATGAATCTGCATTGAATGGATTAATCTGATGAGAGAAATGGGATTTATGAGTTACTGACTTGTTTCATGGAATGTAAGCAGAAAACTTTG
9	119760260	119760260	GRCh37	single base substitution	T	T	C	TGTCTAACACTCCATCTGCTATATATAGATAATGAATCTGCATTGAATGGATTAATCTGATGAGAGAAATGGGATTTATGAGTTACTGACTTGTTTCATGGAATGTAAGCAGAAAACTTTG
9	119760260	119760260	GRCh37	single base substitution	T	T	C	TGTCTAACACTCCATCTGCTATATATAGATAATGAATCTGCATTGAATGGATTAATCTGATGAGAGAAATGGGATTTATGAGTTACTGACTTGTTTCATGGAATGTAAGCAGAAAACTTTG
9	119760260	119760260	GRCh37	single base substitution	T	T	C	TGTCTAACACTCCATCTGCTATATATAGATAATGAATCTGCATTGAATGGATTAATCTGATGAGAGAAATGGGATTTATGAGTTACTGACTTGTTTCATGGAATGTAAGCAGAAAACTTTG
9	119760260	119760260	GRCh37	single base substitution	T	T	C	TGTCTAACACTCCATCTGCTATATATAGATAATGAATCTGCATTGAATGGATTAATCTGATGAGAGAAATGGGATTTATGAGTTACTGACTTGTTTCATGGAATGTAAGCAGAAAACTTTG
18	11090807	11090807	GRCh37	single base substitution	G	G	A	aaaaaacacaaaaaactagctgggcgtggtggcgggcgcctgtagtcctcagctacacgggaggctgaggcaggagaatggtgtgaacccgggggggcaaagcttgcagtgagccgagatc
18	11090807	11090807	GRCh37	single base substitution	G	G	A	aaaaaacacaaaaaactagctgggcgtggtggcgggcgcctgtagtcctcagctacacgggaggctgaggcaggagaatggtgtgaacccgggggggcaaagcttgcagtgagccgagatc
18	11090807	11090807	GRCh37	single base substitution	G	G	A	aaaaaacacaaaaaactagctgggcgtggtggcgggcgcctgtagtcctcagctacacgggaggctgaggcaggagaatggtgtgaacccgggggggcaaagcttgcagtgagccgagatc
18	11090807	11090807	GRCh37	single base substitution	G	G	A	aaaaaacacaaaaaactagctgggcgtggtggcgggcgcctgtagtcctcagctacacgggaggctgaggcaggagaatggtgtgaacccgggggggcaaagcttgcagtgagccgagatc
2	56775109	56775109	GRCh37	single base substitution	G	G	C	tgatttatgcttttaaatgatcactctggctgctctgaagaaaagatattggttgagcaagtagggagttgagaagttagaggtaatgctgacctagatcaggtgggactagactaggatg
8	68409641	68409641	GRCh37	single base substitution	T	T	C	gtgatacaatatatgagtctttgtgtctgcctcatttcatttagcataatgtcttcaaggtccatcactgctgtatcttaataccttccttccttttatggctgaataatgccctgttgta
8	68409641	68409641	GRCh37	single base substitution	T	T	C	gtgatacaatatatgagtctttgtgtctgcctcatttcatttagcataatgtcttcaaggtccatcactgctgtatcttaataccttccttccttttatggctgaataatgccctgttgta
8	68409641	68409641	GRCh37	single base substitution	T	T	C	gtgatacaatatatgagtctttgtgtctgcctcatttcatttagcataatgtcttcaaggtccatcactgctgtatcttaataccttccttccttttatggctgaataatgccctgttgta
8	68409641	68409641	GRCh37	single base substitution	T	T	C	gtgatacaatatatgagtctttgtgtctgcctcatttcatttagcataatgtcttcaaggtccatcactgctgtatcttaataccttccttccttttatggctgaataatgccctgttgta
9	29290775	29290775	GRCh37	single base substitution	T	T	G	agggcctaacactgttgactacttcctttttctgaaaacttagtttccaggatataactgtcttctattcccgtttcctctttgatcattctatctcactttcctttattATCTATAATCT
20	56710733	56710733	GRCh37	single base substitution	A	A	G	CAGCTCTGGCTGATTCTTGCAGACAAAGTGAGGTGGAGCTCTCTCTTTGAGCGTTCTACTATGCACAGGACTGCAGGTGGGAAATCGCTGTCAGGAAGGACAGAGGGAGGAAAACGTTGAC
1	109567060	109567060	GRCh37	single base substitution	A	A	C	aggagatcaaggctgcagtgagcaaagatcgtgccactgcactacagcctgagcaacagaattagactccgtctcaaaaaaaaaagaaagaaaaaaGTGCAACTTTAGTCATATGGGTAAT
1	109567060	109567060	GRCh37	single base substitution	A	A	C	aggagatcaaggctgcagtgagcaaagatcgtgccactgcactacagcctgagcaacagaattagactccgtctcaaaaaaaaaagaaagaaaaaaGTGCAACTTTAGTCATATGGGTAAT
1	109567060	109567060	GRCh37	single base substitution	A	A	C	aggagatcaaggctgcagtgagcaaagatcgtgccactgcactacagcctgagcaacagaattagactccgtctcaaaaaaaaaagaaagaaaaaaGTGCAACTTTAGTCATATGGGTAAT
1	109567060	109567060	GRCh37	single base substitution	A	A	C	aggagatcaaggctgcagtgagcaaagatcgtgccactgcactacagcctgagcaacagaattagactccgtctcaaaaaaaaaagaaagaaaaaaGTGCAACTTTAGTCATATGGGTAAT
1	109567060	109567060	GRCh37	single base substitution	A	A	C	aggagatcaaggctgcagtgagcaaagatcgtgccactgcactacagcctgagcaacagaattagactccgtctcaaaaaaaaaagaaagaaaaaaGTGCAACTTTAGTCATATGGGTAAT
1	109567060	109567060	GRCh37	single base substitution	A	A	C	aggagatcaaggctgcagtgagcaaagatcgtgccactgcactacagcctgagcaacagaattagactccgtctcaaaaaaaaaagaaagaaaaaaGTGCAACTTTAGTCATATGGGTAAT
1	109567060	109567060	GRCh37	single base substitution	A	A	C	aggagatcaaggctgcagtgagcaaagatcgtgccactgcactacagcctgagcaacagaattagactccgtctcaaaaaaaaaagaaagaaaaaaGTGCAACTTTAGTCATATGGGTAAT
1	109567060	109567060	GRCh37	single base substitution	A	A	C	aggagatcaaggctgcagtgagcaaagatcgtgccactgcactacagcctgagcaacagaattagactccgtctcaaaaaaaaaagaaagaaaaaaGTGCAACTTTAGTCATATGGGTAAT
1	109567060	109567060	GRCh37	single base substitution	A	A	C	aggagatcaaggctgcagtgagcaaagatcgtgccactgcactacagcctgagcaacagaattagactccgtctcaaaaaaaaaagaaagaaaaaaGTGCAACTTTAGTCATATGGGTAAT
6	78058429	78058429	GRCh37	deletion of <=200bp	T	T	-	CTGCTTAGAGATAAAAATCCTCATTTACTATGCTACAGTGAAGTAGATACTGCTTTTTTATTTTTTTTTTAATGAGCTGCAGTTATTAGACAAGCAGTAAGTAATAGCATTCAGATCTAGG
20	52390617	52390617	GRCh37	single base substitution	T	T	C	atcctagtaagtgcttactcagtgACAGTTATTATGATTCATCCAAATTAAAGAAGATTTTCAGAGGCTTCCCATAGTCTTAATGCCCTAGATTATAATCATACTAGATGTTCTCTGTCCT
Y	21642857	21642858	GRCh37	deletion of <=200bp	TG	TG	-	TTAAATATATGCTATATCCCATTCTGCCAAGAGGTACAGGAGTAAGCGAGAGAGAGCGAAtgtgtgtgtgtgtgtgtgtgtgtgtgtgtgtgtAAGTTGCACGATCCTGCAGAACCACAGCT
Y	21642857	21642858	GRCh37	deletion of <=200bp	TG	TG	-	TTAAATATATGCTATATCCCATTCTGCCAAGAGGTACAGGAGTAAGCGAGAGAGAGCGAAtgtgtgtgtgtgtgtgtgtgtgtgtgtgtgtgtAAGTTGCACGATCCTGCAGAACCACAGCT
Y	21642857	21642858	GRCh37	deletion of <=200bp	TG	TG	-	TTAAATATATGCTATATCCCATTCTGCCAAGAGGTACAGGAGTAAGCGAGAGAGAGCGAAtgtgtgtgtgtgtgtgtgtgtgtgtgtgtgtgtAAGTTGCACGATCCTGCAGAACCACAGCT
3	97260575	97260575	GRCh37	single base substitution	T	T	A	atcagttattttgtagactgtccctcagttcgggtgtgtcttgttttcttttttttgtttttttttttttgtttgtttgttttAAAGAAGTTTGTTGTTGTTGTTTTTAATTTTTAAAAAT
3	97260575	97260575	GRCh37	single base substitution	T	T	A	atcagttattttgtagactgtccctcagttcgggtgtgtcttgttttcttttttttgtttttttttttttgtttgtttgttttAAAGAAGTTTGTTGTTGTTGTTTTTAATTTTTAAAAAT
3	97260575	97260575	GRCh37	single base substitution	T	T	A	atcagttattttgtagactgtccctcagttcgggtgtgtcttgttttcttttttttgtttttttttttttgtttgtttgttttAAAGAAGTTTGTTGTTGTTGTTTTTAATTTTTAAAAAT
3	97260575	97260575	GRCh37	single base substitution	T	T	A	atcagttattttgtagactgtccctcagttcgggtgtgtcttgttttcttttttttgtttttttttttttgtttgtttgttttAAAGAAGTTTGTTGTTGTTGTTTTTAATTTTTAAAAAT
3	97260575	97260575	GRCh37	single base substitution	T	T	A	atcagttattttgtagactgtccctcagttcgggtgtgtcttgttttcttttttttgtttttttttttttgtttgtttgttttAAAGAAGTTTGTTGTTGTTGTTTTTAATTTTTAAAAAT
3	97260575	97260575	GRCh37	single base substitution	T	T	A	atcagttattttgtagactgtccctcagttcgggtgtgtcttgttttcttttttttgtttttttttttttgtttgtttgttttAAAGAAGTTTGTTGTTGTTGTTTTTAATTTTTAAAAAT
3	97260575	97260575	GRCh37	single base substitution	T	T	A	atcagttattttgtagactgtccctcagttcgggtgtgtcttgttttcttttttttgtttttttttttttgtttgtttgttttAAAGAAGTTTGTTGTTGTTGTTTTTAATTTTTAAAAAT
7	80968865	80968865	GRCh37	single base substitution	C	C	A	TTTTCCCCAAATTCCAACCAGGTGGCTCCGGCACATCGAAGCTCTGAGTGTTGTTTAATCCTCACTAAGGGCACTGAAACACGATAAACCACGTTAGTAAAATGTGTAATTACCATTTATT
7	80968865	80968865	GRCh37	single base substitution	C	C	A	TTTTCCCCAAATTCCAACCAGGTGGCTCCGGCACATCGAAGCTCTGAGTGTTGTTTAATCCTCACTAAGGGCACTGAAACACGATAAACCACGTTAGTAAAATGTGTAATTACCATTTATT
4	179284803	179284803	GRCh37	single base substitution	C	C	T	atttaaggtttactcccaattattgtgccactcacctgtatgatctgctgtaatcccttacatactctggctctcatattcatcacctgtaaaatgcaggtattagaatagatgtgtttct
12	120424168	120424168	GRCh37	single base substitution	T	T	G	agtggaacagattaggaccattgggctcaaggcaggcaaacaaagtcattttttgaaagataggctgcatgtctgcattaaggaaaaaGAGCTGAAACTCttttttttttttttttttttg
12	120424168	120424168	GRCh37	single base substitution	T	T	G	agtggaacagattaggaccattgggctcaaggcaggcaaacaaagtcattttttgaaagataggctgcatgtctgcattaaggaaaaaGAGCTGAAACTCttttttttttttttttttttg
12	120424168	120424168	GRCh37	single base substitution	T	T	G	agtggaacagattaggaccattgggctcaaggcaggcaaacaaagtcattttttgaaagataggctgcatgtctgcattaaggaaaaaGAGCTGAAACTCttttttttttttttttttttg
12	120424168	120424168	GRCh37	single base substitution	T	T	G	agtggaacagattaggaccattgggctcaaggcaggcaaacaaagtcattttttgaaagataggctgcatgtctgcattaaggaaaaaGAGCTGAAACTCttttttttttttttttttttg
5	73701986	73701986	GRCh37	single base substitution	C	C	T	ctgttcagggttggtgtctgccctgtgccccaagctgctgggataggctctggccactgtcgaccctgaactggaataagcagttgaacaattatcttgcttgtttgtattaatcttaaat
1	146910010	146910010	GRCh37	single base substitution	C	C	A	caccatgaactcctccagatgctcacagtgaagaccaagcagtattctgagaaagcttccctaatgctgcagtgtgggaagggtgggggaggagcagtcaCTGCCAAAACTTCTCCGTGAC
2	165418324	165418324	GRCh37	single base substitution	G	G	T	ccaccaagcttttagggttcttatgagggttaaagtgaatgtgtaatcaatgctgaacaTGTTGTAGCTGCTATTTTTTATTGTTCTTTGTGAAGGGCAATACTCTGTGTGAAGGGTATAC
2	165418324	165418324	GRCh37	single base substitution	G	G	T	ccaccaagcttttagggttcttatgagggttaaagtgaatgtgtaatcaatgctgaacaTGTTGTAGCTGCTATTTTTTATTGTTCTTTGTGAAGGGCAATACTCTGTGTGAAGGGTATAC
2	165418324	165418324	GRCh37	single base substitution	G	G	T	ccaccaagcttttagggttcttatgagggttaaagtgaatgtgtaatcaatgctgaacaTGTTGTAGCTGCTATTTTTTATTGTTCTTTGTGAAGGGCAATACTCTGTGTGAAGGGTATAC
2	165418324	165418324	GRCh37	single base substitution	G	G	T	ccaccaagcttttagggttcttatgagggttaaagtgaatgtgtaatcaatgctgaacaTGTTGTAGCTGCTATTTTTTATTGTTCTTTGTGAAGGGCAATACTCTGTGTGAAGGGTATAC
2	165418324	165418324	GRCh37	single base substitution	G	G	T	ccaccaagcttttagggttcttatgagggttaaagtgaatgtgtaatcaatgctgaacaTGTTGTAGCTGCTATTTTTTATTGTTCTTTGTGAAGGGCAATACTCTGTGTGAAGGGTATAC
2	165418324	165418324	GRCh37	single base substitution	G	G	T	ccaccaagcttttagggttcttatgagggttaaagtgaatgtgtaatcaatgctgaacaTGTTGTAGCTGCTATTTTTTATTGTTCTTTGTGAAGGGCAATACTCTGTGTGAAGGGTATAC
4	189948913	189948913	GRCh37	single base substitution	T	T	C	TCCTCCACCCCTGGCTGATGCAGGACTACAGAGCTCCAGCCTACTGGCCAGGGGACTAATTCTCCCATCCATCCCATTAGCCCCACTCAGTGATAGCACACCTTAGACAAATGTTTTCCTG
11	69226103	69226103	GRCh37	single base substitution	C	C	A	tataaaaagcgcttaaaaatcaacaagaccaatgaccactagatgactgactaaaagctacataggaatttcatgagcaaaatacaaatggttgataatcctatttttaaaaaggtgtttg
11	69226103	69226103	GRCh37	single base substitution	C	C	A	tataaaaagcgcttaaaaatcaacaagaccaatgaccactagatgactgactaaaagctacataggaatttcatgagcaaaatacaaatggttgataatcctatttttaaaaaggtgtttg
5	16830449	16830449	GRCh37	single base substitution	C	C	A	TAAGGTCAGGAACTGTGATTTTATAGACTCAGGTACAGATTTCCTTTAAATCCTCAACTACAGTACTTTGTTTATTCACAAAAGAAAACTTTCTGTATAATTTTTAAGGGACATCTACTGC
5	16830449	16830449	GRCh37	single base substitution	C	C	A	TAAGGTCAGGAACTGTGATTTTATAGACTCAGGTACAGATTTCCTTTAAATCCTCAACTACAGTACTTTGTTTATTCACAAAAGAAAACTTTCTGTATAATTTTTAAGGGACATCTACTGC
5	16830449	16830449	GRCh37	single base substitution	C	C	A	TAAGGTCAGGAACTGTGATTTTATAGACTCAGGTACAGATTTCCTTTAAATCCTCAACTACAGTACTTTGTTTATTCACAAAAGAAAACTTTCTGTATAATTTTTAAGGGACATCTACTGC
5	16830449	16830449	GRCh37	single base substitution	C	C	A	TAAGGTCAGGAACTGTGATTTTATAGACTCAGGTACAGATTTCCTTTAAATCCTCAACTACAGTACTTTGTTTATTCACAAAAGAAAACTTTCTGTATAATTTTTAAGGGACATCTACTGC
12	117531568	117531568	GRCh37	single base substitution	T	T	A	gctgaacgtgtggcagatgccacgcgcccgagaaacattagctctTACCATCATGAGGTCTGAACTCTAGGTCTGGAGATTTTTTTTTTTTTTTTCCTTTTCCTTCTGGCAGCTTCTTGGC
12	117531568	117531568	GRCh37	single base substitution	T	T	A	gctgaacgtgtggcagatgccacgcgcccgagaaacattagctctTACCATCATGAGGTCTGAACTCTAGGTCTGGAGATTTTTTTTTTTTTTTTCCTTTTCCTTCTGGCAGCTTCTTGGC
12	117531568	117531568	GRCh37	single base substitution	T	T	A	gctgaacgtgtggcagatgccacgcgcccgagaaacattagctctTACCATCATGAGGTCTGAACTCTAGGTCTGGAGATTTTTTTTTTTTTTTTCCTTTTCCTTCTGGCAGCTTCTTGGC
12	117531568	117531568	GRCh37	single base substitution	T	T	A	gctgaacgtgtggcagatgccacgcgcccgagaaacattagctctTACCATCATGAGGTCTGAACTCTAGGTCTGGAGATTTTTTTTTTTTTTTTCCTTTTCCTTCTGGCAGCTTCTTGGC
12	117531568	117531568	GRCh37	single base substitution	T	T	A	gctgaacgtgtggcagatgccacgcgcccgagaaacattagctctTACCATCATGAGGTCTGAACTCTAGGTCTGGAGATTTTTTTTTTTTTTTTCCTTTTCCTTCTGGCAGCTTCTTGGC
12	117531568	117531568	GRCh37	single base substitution	T	T	A	gctgaacgtgtggcagatgccacgcgcccgagaaacattagctctTACCATCATGAGGTCTGAACTCTAGGTCTGGAGATTTTTTTTTTTTTTTTCCTTTTCCTTCTGGCAGCTTCTTGGC
12	117531568	117531568	GRCh37	single base substitution	T	T	A	gctgaacgtgtggcagatgccacgcgcccgagaaacattagctctTACCATCATGAGGTCTGAACTCTAGGTCTGGAGATTTTTTTTTTTTTTTTCCTTTTCCTTCTGGCAGCTTCTTGGC
2	128965882	128965882	GRCh37	insertion of <=200bp	-	-	CTGT	gcctctgcccggccgccacaccgcgtgggatgtgaggagtgcctctgcccagctgcccaactgggaagtgaggagagcctctgcccggctgcccaccatctggcaagtgaagagcgcctct
2	128965882	128965882	GRCh37	insertion of <=200bp	-	-	CTGT	gcctctgcccggccgccacaccgcgtgggatgtgaggagtgcctctgcccagctgcccaactgggaagtgaggagagcctctgcccggctgcccaccatctggcaagtgaagagcgcctct
12	84523130	84523130	GRCh37	single base substitution	T	T	A	tagggacatcctgaaccagggctgtgacaccctttttgaggctctgtggttcctggtgtctccaagcttccaggcgccactgcattctccttgtccagacgtgggtgcatgcagcttctgt
X	123421594	123421594	GRCh37	single base substitution	A	A	T	ATTTTGTCATAGAGCTTGCATTATTTTTCCTTTATATATATTAttaattgatacataataattgtgcatatttatggggtatatagtgatgttttgatacatataatgtatagtgatcaga
8	3480434	3480434	GRCh37	single base substitution	G	G	A	ATCATGGAGATGAAACCACTTCAAGAGGAATCCTTAGTACCTCAGAGAAACATTTTCAAAGAGAGGAATTACTGGGCTTAATATCACTTTAACTCTAATTTTGTTGAATTATATCTTTTCA
8	3480434	3480434	GRCh37	single base substitution	G	G	A	ATCATGGAGATGAAACCACTTCAAGAGGAATCCTTAGTACCTCAGAGAAACATTTTCAAAGAGAGGAATTACTGGGCTTAATATCACTTTAACTCTAATTTTGTTGAATTATATCTTTTCA
8	3480434	3480434	GRCh37	single base substitution	G	G	A	ATCATGGAGATGAAACCACTTCAAGAGGAATCCTTAGTACCTCAGAGAAACATTTTCAAAGAGAGGAATTACTGGGCTTAATATCACTTTAACTCTAATTTTGTTGAATTATATCTTTTCA
8	3480434	3480434	GRCh37	single base substitution	G	G	A	ATCATGGAGATGAAACCACTTCAAGAGGAATCCTTAGTACCTCAGAGAAACATTTTCAAAGAGAGGAATTACTGGGCTTAATATCACTTTAACTCTAATTTTGTTGAATTATATCTTTTCA
8	3480434	3480434	GRCh37	single base substitution	G	G	A	ATCATGGAGATGAAACCACTTCAAGAGGAATCCTTAGTACCTCAGAGAAACATTTTCAAAGAGAGGAATTACTGGGCTTAATATCACTTTAACTCTAATTTTGTTGAATTATATCTTTTCA
8	3480434	3480434	GRCh37	single base substitution	G	G	A	ATCATGGAGATGAAACCACTTCAAGAGGAATCCTTAGTACCTCAGAGAAACATTTTCAAAGAGAGGAATTACTGGGCTTAATATCACTTTAACTCTAATTTTGTTGAATTATATCTTTTCA
8	3480434	3480434	GRCh37	single base substitution	G	G	A	ATCATGGAGATGAAACCACTTCAAGAGGAATCCTTAGTACCTCAGAGAAACATTTTCAAAGAGAGGAATTACTGGGCTTAATATCACTTTAACTCTAATTTTGTTGAATTATATCTTTTCA
1	195287809	195287809	GRCh37	single base substitution	C	C	T	ttcatttgtttgtttgagacagagttttgctcttgttgcccaggctggagtgcaatggcgcgatcttggctcactgcaacatctgcctcccaggttcaagtgattctcctgcctcagcctc
2	115785823	115785823	GRCh37	single base substitution	C	C	T	cattagcttgtttatctgaagtcttcacacctctttgataaagtcatttatggccataaacttctatcatttgttgtatcccatagatttttgtatgttgcatctccatttccatgtggtt
2	115785823	115785823	GRCh37	single base substitution	C	C	T	cattagcttgtttatctgaagtcttcacacctctttgataaagtcatttatggccataaacttctatcatttgttgtatcccatagatttttgtatgttgcatctccatttccatgtggtt
2	115785823	115785823	GRCh37	single base substitution	C	C	T	cattagcttgtttatctgaagtcttcacacctctttgataaagtcatttatggccataaacttctatcatttgttgtatcccatagatttttgtatgttgcatctccatttccatgtggtt
2	115785823	115785823	GRCh37	single base substitution	C	C	T	cattagcttgtttatctgaagtcttcacacctctttgataaagtcatttatggccataaacttctatcatttgttgtatcccatagatttttgtatgttgcatctccatttccatgtggtt
2	154901934	154901934	GRCh37	single base substitution	G	G	A	GAGTAACATGGAAATGTATGCTCAAATGAGACAGATCAATAATTGTATTCATGATTTACTGACACGAAATGCTCTTTATTGCCTGTATCCCAGGTCTTACCTTGTTTCCAGTTAGCTGTGA
2	154901934	154901934	GRCh37	single base substitution	G	G	A	GAGTAACATGGAAATGTATGCTCAAATGAGACAGATCAATAATTGTATTCATGATTTACTGACACGAAATGCTCTTTATTGCCTGTATCCCAGGTCTTACCTTGTTTCCAGTTAGCTGTGA
14	107033976	107033976	GRCh37	single base substitution	G	G	A	tgggactacaggcgagcaccaccatgtccagctaatttttgtatttttagtggagacagcgtttctccacgtttgccagaccgatatcgaactcctgacctcaggtgatccaccggccatg
14	107033976	107033976	GRCh37	single base substitution	G	G	A	tgggactacaggcgagcaccaccatgtccagctaatttttgtatttttagtggagacagcgtttctccacgtttgccagaccgatatcgaactcctgacctcaggtgatccaccggccatg
15	39799219	39799219	GRCh37	single base substitution	T	T	C	ttcctttctgtaggtttgttcatcacctcaaacctacagaaaggagtttcccaaagcaacttggaaagcttcatctgagaccccctaatgttcagggaatagtgaggactggtgtttaacc
15	29621742	29621742	GRCh37	single base substitution	C	C	A	ggaaccaatgtatttccttgttttgtcagctgagtgaacctagaagcaaaggcctctcccccacccagtaataacaagcacacctggcactgagattttggtttctaatgccaacctccaa
15	29621742	29621742	GRCh37	single base substitution	C	C	A	ggaaccaatgtatttccttgttttgtcagctgagtgaacctagaagcaaaggcctctcccccacccagtaataacaagcacacctggcactgagattttggtttctaatgccaacctccaa
6	145277962	145277972	GRCh37	deletion of <=200bp	TCTATCATCTG	TCTATCATCTG	-	ctgtctatcatctatctatccatctatcatctatctgtccatctatcatctatctatccatctatcatctgtctgtctatcatctatctttccatctgtctatcatctatctattcatctatcatctatct
14	85344515	85344515	GRCh37	single base substitution	A	A	G	tgatattggttgaaagaactaacatcagtggaatagaataacatccaaaaatagacccacacaattatagtcaactggcctttgacaaaagaataacagcaattcaagagaaaaattatag
13	72705083	72705083	GRCh37	single base substitution	G	G	A	attataaaataatctctatataagtgattaatgatatgaaaaaaattgaggtggtttgagggagaaagaaaattccagggaaagatgacagaaagtggttaaaataaacctgaaggttaga
4	2711824	2711824	GRCh37	single base substitution	T	T	C	cctgtcatttcttagtttgtgtatttttcctttctccctattttgcttaagttaatagtttatgtattttgttagttttttaaaatcatctgagtttattatttaggtttactgttcttct
4	2711824	2711824	GRCh37	single base substitution	T	T	C	cctgtcatttcttagtttgtgtatttttcctttctccctattttgcttaagttaatagtttatgtattttgttagttttttaaaatcatctgagtttattatttaggtttactgttcttct
4	2711824	2711824	GRCh37	single base substitution	T	T	C	cctgtcatttcttagtttgtgtatttttcctttctccctattttgcttaagttaatagtttatgtattttgttagttttttaaaatcatctgagtttattatttaggtttactgttcttct
4	2711824	2711824	GRCh37	single base substitution	T	T	C	cctgtcatttcttagtttgtgtatttttcctttctccctattttgcttaagttaatagtttatgtattttgttagttttttaaaatcatctgagtttattatttaggtttactgttcttct
4	2711824	2711824	GRCh37	single base substitution	T	T	C	cctgtcatttcttagtttgtgtatttttcctttctccctattttgcttaagttaatagtttatgtattttgttagttttttaaaatcatctgagtttattatttaggtttactgttcttct
4	2711824	2711824	GRCh37	single base substitution	T	T	C	cctgtcatttcttagtttgtgtatttttcctttctccctattttgcttaagttaatagtttatgtattttgttagttttttaaaatcatctgagtttattatttaggtttactgttcttct
4	2711824	2711824	GRCh37	single base substitution	T	T	C	cctgtcatttcttagtttgtgtatttttcctttctccctattttgcttaagttaatagtttatgtattttgttagttttttaaaatcatctgagtttattatttaggtttactgttcttct
21	28047846	28047846	GRCh37	single base substitution	C	C	T	TAGTAGGTATACCTGTCAAAAAAACCCATCACTGACTTTGGAAATCAAGGCTGCTGGCCTCGCTCTGGTTATGAGACTAGAAAGATGCATGTTTTTGTGTGATATGTATTCGGGAACTAGA
1	189942436	189942436	GRCh37	single base substitution	T	T	C	GAGAATATTATCAGTTTAAGGACCTAGGATTAAAACTATTCTCCTGAGTGACATTTGAGATGAAACTTAAGAACCAAATTGATTTTTGGTGCATACAATGCACTTCATGAACACTGGCATA
4	180510244	180510244	GRCh37	single base substitution	A	A	G	ttatagctctgttatttgatttatacacatttaagatttctatgtctatgtggtggatttatatttttattatacaatgtccatttctatcactggtaattttctttcccttgaagcctac
5	21845920	21845920	GRCh37	single base substitution	T	T	G	TAATTCTGGCATCTAGTTAATGTCTGGCTCAGAGtgataaaggagatagaaagaaattacttaggcagatagtaagagtaaaagagtccttggtaaaatttcccttttaataaaaagcagc
5	21845920	21845920	GRCh37	single base substitution	T	T	G	TAATTCTGGCATCTAGTTAATGTCTGGCTCAGAGtgataaaggagatagaaagaaattacttaggcagatagtaagagtaaaagagtccttggtaaaatttcccttttaataaaaagcagc
5	21845920	21845920	GRCh37	single base substitution	T	T	G	TAATTCTGGCATCTAGTTAATGTCTGGCTCAGAGtgataaaggagatagaaagaaattacttaggcagatagtaagagtaaaagagtccttggtaaaatttcccttttaataaaaagcagc
5	21845920	21845920	GRCh37	single base substitution	T	T	G	TAATTCTGGCATCTAGTTAATGTCTGGCTCAGAGtgataaaggagatagaaagaaattacttaggcagatagtaagagtaaaagagtccttggtaaaatttcccttttaataaaaagcagc
5	21845920	21845920	GRCh37	single base substitution	T	T	G	TAATTCTGGCATCTAGTTAATGTCTGGCTCAGAGtgataaaggagatagaaagaaattacttaggcagatagtaagagtaaaagagtccttggtaaaatttcccttttaataaaaagcagc
10	10417224	10417224	GRCh37	deletion of <=200bp	T	T	-	TTCAACATCTGTAATTCTTCTATTTCCTTCAGAGTCTTTCTTAATTTCTTCAAGGGTTAATTTTTTTTTAAATGAGGTACATTTTGGTCATTAATGTATTGTTTATTTAAAAAACATAAAA
3	169011340	169011340	GRCh37	single base substitution	C	C	T	tgaagctagccccatggctcactgttattcctttcaggtttctgttccagtgtccctgctcagaggggctacacctgacccctgctctaagtaccaaaccttctgtgtgctacaattcccc
3	169011340	169011340	GRCh37	single base substitution	C	C	T	tgaagctagccccatggctcactgttattcctttcaggtttctgttccagtgtccctgctcagaggggctacacctgacccctgctctaagtaccaaaccttctgtgtgctacaattcccc
2	25042232	25042232	GRCh37	single base substitution	C	C	T	GAAGATTAAAAATATAAATGTAGAAGATCTGTTTATATATTTTTCTTTCAGAAATAAATCCCCCCTCCCCTGCCAGGTGAAAGGAAATATTGCACTTTCTGTTCTCATGACTAAGGGGACA
2	25042232	25042232	GRCh37	single base substitution	C	C	T	GAAGATTAAAAATATAAATGTAGAAGATCTGTTTATATATTTTTCTTTCAGAAATAAATCCCCCCTCCCCTGCCAGGTGAAAGGAAATATTGCACTTTCTGTTCTCATGACTAAGGGGACA
2	25042232	25042232	GRCh37	single base substitution	C	C	T	GAAGATTAAAAATATAAATGTAGAAGATCTGTTTATATATTTTTCTTTCAGAAATAAATCCCCCCTCCCCTGCCAGGTGAAAGGAAATATTGCACTTTCTGTTCTCATGACTAAGGGGACA
2	25042232	25042232	GRCh37	single base substitution	C	C	T	GAAGATTAAAAATATAAATGTAGAAGATCTGTTTATATATTTTTCTTTCAGAAATAAATCCCCCCTCCCCTGCCAGGTGAAAGGAAATATTGCACTTTCTGTTCTCATGACTAAGGGGACA
2	25042232	25042232	GRCh37	single base substitution	C	C	T	GAAGATTAAAAATATAAATGTAGAAGATCTGTTTATATATTTTTCTTTCAGAAATAAATCCCCCCTCCCCTGCCAGGTGAAAGGAAATATTGCACTTTCTGTTCTCATGACTAAGGGGACA
2	25042232	25042232	GRCh37	single base substitution	C	C	T	GAAGATTAAAAATATAAATGTAGAAGATCTGTTTATATATTTTTCTTTCAGAAATAAATCCCCCCTCCCCTGCCAGGTGAAAGGAAATATTGCACTTTCTGTTCTCATGACTAAGGGGACA
2	25042232	25042232	GRCh37	single base substitution	C	C	T	GAAGATTAAAAATATAAATGTAGAAGATCTGTTTATATATTTTTCTTTCAGAAATAAATCCCCCCTCCCCTGCCAGGTGAAAGGAAATATTGCACTTTCTGTTCTCATGACTAAGGGGACA
2	25042232	25042232	GRCh37	single base substitution	C	C	T	GAAGATTAAAAATATAAATGTAGAAGATCTGTTTATATATTTTTCTTTCAGAAATAAATCCCCCCTCCCCTGCCAGGTGAAAGGAAATATTGCACTTTCTGTTCTCATGACTAAGGGGACA
2	25042232	25042232	GRCh37	single base substitution	C	C	T	GAAGATTAAAAATATAAATGTAGAAGATCTGTTTATATATTTTTCTTTCAGAAATAAATCCCCCCTCCCCTGCCAGGTGAAAGGAAATATTGCACTTTCTGTTCTCATGACTAAGGGGACA
2	25042232	25042232	GRCh37	single base substitution	C	C	T	GAAGATTAAAAATATAAATGTAGAAGATCTGTTTATATATTTTTCTTTCAGAAATAAATCCCCCCTCCCCTGCCAGGTGAAAGGAAATATTGCACTTTCTGTTCTCATGACTAAGGGGACA
2	25042232	25042232	GRCh37	single base substitution	C	C	T	GAAGATTAAAAATATAAATGTAGAAGATCTGTTTATATATTTTTCTTTCAGAAATAAATCCCCCCTCCCCTGCCAGGTGAAAGGAAATATTGCACTTTCTGTTCTCATGACTAAGGGGACA
2	25042232	25042232	GRCh37	single base substitution	C	C	T	GAAGATTAAAAATATAAATGTAGAAGATCTGTTTATATATTTTTCTTTCAGAAATAAATCCCCCCTCCCCTGCCAGGTGAAAGGAAATATTGCACTTTCTGTTCTCATGACTAAGGGGACA
2	25042232	25042232	GRCh37	single base substitution	C	C	T	GAAGATTAAAAATATAAATGTAGAAGATCTGTTTATATATTTTTCTTTCAGAAATAAATCCCCCCTCCCCTGCCAGGTGAAAGGAAATATTGCACTTTCTGTTCTCATGACTAAGGGGACA
14	95860793	95860793	GRCh37	single base substitution	T	T	G	tatggatgtgtggatgtatggatggatgagtgaatggagggttgaaggtatgtatgtatgtatggatggatggatggatggttggagagatgaacagaggatggatggatggatgaataga
3	46565985	46565985	GRCh37	single base substitution	G	G	A	GTTTTTCCTCTTGTTTTAAGCACCATATTTCTGTCTACACCTCCCTGTACCGAAATTTCTGGCCACCAACATCTTCAGGACAGAGCGGTGCGCTCCTCGGCTTGTTCTCTGGGATTTGGTT
3	46565985	46565985	GRCh37	single base substitution	G	G	A	GTTTTTCCTCTTGTTTTAAGCACCATATTTCTGTCTACACCTCCCTGTACCGAAATTTCTGGCCACCAACATCTTCAGGACAGAGCGGTGCGCTCCTCGGCTTGTTCTCTGGGATTTGGTT
3	117124597	117124597	GRCh37	single base substitution	T	T	C	CAATGAGGTAAAATGCTGCCTGAATACTGATAAATTCTCCTTGTCCAAAAGTGACCAAGATCTTATTCCTAACACAAATATTGTTAATGGCACTCAAGCAGTATTGCTTGTTTGTTTCTCA
8	29155254	29155254	GRCh37	single base substitution	T	T	A	ctaatatctcagcgtgtgcacaccattattaccatattggtaatatcctagggagatacttcttttaatatcagagtgagtgcacacaatgtgtgtacacactgtgatattatttataata
3	74000566	74000566	GRCh37	single base substitution	G	G	T	gagatgctctgatgaccattatacttgttccaggggctgctgcaaggatttccacagaatgcctgctgctgccctcctgggaactgtacattctgaatctcaacctttttagcagactgaa
11	91575018	91575018	GRCh37	single base substitution	C	C	G	gtgaaactgtaattcaaatcagactctagggctctaaaACTCTGACACTAACACAACAGACTGCTTTCAAGGAGCCCAGGATACAGACAATTGCAACCCTGCTTGGAACAATAATTAGACA
4	136392540	136392540	GRCh37	single base substitution	G	G	T	atttctgttcttttgcatttgctgaggagtgttttacttccaattatgtggtcaattttagaataagtgtgatgtggtgctgagaagaatgtatattctgttgatttggggtggagagttc
4	21018015	21018015	GRCh37	single base substitution	G	G	A	tctgtggcctatgctggaatgcagtggcccaatctcagcacactgcaagctctgcctcccgggttcacgccattctcctgcctcatcctgagtagctgggactacaggtgcccgccaccac
4	21018015	21018015	GRCh37	single base substitution	G	G	A	tctgtggcctatgctggaatgcagtggcccaatctcagcacactgcaagctctgcctcccgggttcacgccattctcctgcctcatcctgagtagctgggactacaggtgcccgccaccac
4	21018015	21018015	GRCh37	single base substitution	G	G	A	tctgtggcctatgctggaatgcagtggcccaatctcagcacactgcaagctctgcctcccgggttcacgccattctcctgcctcatcctgagtagctgggactacaggtgcccgccaccac
4	21018015	21018015	GRCh37	single base substitution	G	G	A	tctgtggcctatgctggaatgcagtggcccaatctcagcacactgcaagctctgcctcccgggttcacgccattctcctgcctcatcctgagtagctgggactacaggtgcccgccaccac
4	21018015	21018015	GRCh37	single base substitution	G	G	A	tctgtggcctatgctggaatgcagtggcccaatctcagcacactgcaagctctgcctcccgggttcacgccattctcctgcctcatcctgagtagctgggactacaggtgcccgccaccac
4	21018015	21018015	GRCh37	single base substitution	G	G	A	tctgtggcctatgctggaatgcagtggcccaatctcagcacactgcaagctctgcctcccgggttcacgccattctcctgcctcatcctgagtagctgggactacaggtgcccgccaccac
3	67275652	67275652	GRCh37	single base substitution	G	G	T	tacttcttctttatgcctagcagaattcctgtcacaaagctggtactaaattacacaattgttgaataaataaatAATTGTCACCCTCCACTCCATTTCCTTTTTTTAACCGTTAGACTCC
Y	28662343	28662343	GRCh37	deletion of <=200bp	A	A	-	GAGAATCCTATTTGCAACATGGAGGAGATAGCAGCCAATGAGGAGTAGTGAAGCTCTGGGAAAAAAAGAATGGAGCTAATGGAACATGGACTTGTCCCACACACTCGAGAGCTCTGTCCAC
18	71369575	71369575	GRCh37	single base substitution	G	G	A	tctgagtttctggcttgtattattttccttttccctgaagaatatttaagatttcctgcagggtaagtctgtaaacaaattctctcactttctctgtgagaacatgtttatttcagtttca
9	116192442	116192442	GRCh37	single base substitution	G	G	A	tcctgggttcaagcgattctcctgcctcagcctcccgagtagctgggattacaggcatacgccaccatgcctggctaattttgtatttttagtagagatgggggtttctccatgttggtca
9	116192442	116192442	GRCh37	single base substitution	G	G	A	tcctgggttcaagcgattctcctgcctcagcctcccgagtagctgggattacaggcatacgccaccatgcctggctaattttgtatttttagtagagatgggggtttctccatgttggtca
9	116192442	116192442	GRCh37	single base substitution	G	G	A	tcctgggttcaagcgattctcctgcctcagcctcccgagtagctgggattacaggcatacgccaccatgcctggctaattttgtatttttagtagagatgggggtttctccatgttggtca
12	14516895	14516895	GRCh37	single base substitution	A	A	C	TCATTTATCATGATAGagatgacctcttctaggaaggcttttctaattctctaggtctggattaggtgatatttcttttttttttcttcgagatggagtctcactctgttgcccaggctgg
12	14516895	14516895	GRCh37	single base substitution	A	A	C	TCATTTATCATGATAGagatgacctcttctaggaaggcttttctaattctctaggtctggattaggtgatatttcttttttttttcttcgagatggagtctcactctgttgcccaggctgg
12	14516895	14516895	GRCh37	single base substitution	A	A	C	TCATTTATCATGATAGagatgacctcttctaggaaggcttttctaattctctaggtctggattaggtgatatttcttttttttttcttcgagatggagtctcactctgttgcccaggctgg
12	14516895	14516895	GRCh37	single base substitution	A	A	C	TCATTTATCATGATAGagatgacctcttctaggaaggcttttctaattctctaggtctggattaggtgatatttcttttttttttcttcgagatggagtctcactctgttgcccaggctgg
12	14516895	14516895	GRCh37	single base substitution	A	A	C	TCATTTATCATGATAGagatgacctcttctaggaaggcttttctaattctctaggtctggattaggtgatatttcttttttttttcttcgagatggagtctcactctgttgcccaggctgg
12	14516895	14516895	GRCh37	single base substitution	A	A	C	TCATTTATCATGATAGagatgacctcttctaggaaggcttttctaattctctaggtctggattaggtgatatttcttttttttttcttcgagatggagtctcactctgttgcccaggctgg
12	14516895	14516895	GRCh37	single base substitution	A	A	C	TCATTTATCATGATAGagatgacctcttctaggaaggcttttctaattctctaggtctggattaggtgatatttcttttttttttcttcgagatggagtctcactctgttgcccaggctgg
12	14516895	14516895	GRCh37	single base substitution	A	A	C	TCATTTATCATGATAGagatgacctcttctaggaaggcttttctaattctctaggtctggattaggtgatatttcttttttttttcttcgagatggagtctcactctgttgcccaggctgg
12	14516895	14516895	GRCh37	single base substitution	A	A	C	TCATTTATCATGATAGagatgacctcttctaggaaggcttttctaattctctaggtctggattaggtgatatttcttttttttttcttcgagatggagtctcactctgttgcccaggctgg
12	14516895	14516895	GRCh37	single base substitution	A	A	C	TCATTTATCATGATAGagatgacctcttctaggaaggcttttctaattctctaggtctggattaggtgatatttcttttttttttcttcgagatggagtctcactctgttgcccaggctgg
12	14516895	14516895	GRCh37	single base substitution	A	A	C	TCATTTATCATGATAGagatgacctcttctaggaaggcttttctaattctctaggtctggattaggtgatatttcttttttttttcttcgagatggagtctcactctgttgcccaggctgg
6	138670660	138670660	GRCh37	single base substitution	T	T	A	ATGTGGACTTGGGGGCTTGTTTTGATTCCTTATACTCTGATGCTCCATTCAGAGAGGAAATCAGTTAGTATGGTGCAGGGCTCAGGAATCTGCATGATGGCAAGGTTTCAAAATGCAGAAA
6	138670660	138670660	GRCh37	single base substitution	T	T	A	ATGTGGACTTGGGGGCTTGTTTTGATTCCTTATACTCTGATGCTCCATTCAGAGAGGAAATCAGTTAGTATGGTGCAGGGCTCAGGAATCTGCATGATGGCAAGGTTTCAAAATGCAGAAA
13	97253456	97253456	GRCh37	single base substitution	T	T	C	cggtgatgtccttttttgcaatgaatctcccaggaattctttgagcttcttgtatttggatatctaaatctctagcaagcccaagaaagttttcctcaattattccctcaaatagtttttt
1	93350232	93350232	GRCh37	single base substitution	A	A	G	AACATGCCACATTGGATCTAGTGCTTACTAAAACATACAATAGCCATACACAAATCTTTGATGGGAATCCTAATTGGCACTTAAACTCACTAATGATTCAATTACTAAAAATAAAGTTTAA
5	104828116	104828116	GRCh37	single base substitution	G	G	A	tcatgcttctcatgaattcctcctagccagtgaaagaccgtagcaaagaaagtaaggcaggcctatttctggaagacacaggaatcctctgttatgtgactttaacttgagtcctctctga
11	126935380	126935388	GRCh37	deletion of <=200bp	GTTTGTTTG	GTTTGTTTG	-	GCTCCATTGGAACCGCAAGAATGCAGAGTGGGCAGAGATGTACACTCCGtttttttttttgtttgtttgttttttgttttttttttttttttttgagacagagtctcactctgttgcccaggctggagt
11	126935380	126935388	GRCh37	deletion of <=200bp	GTTTGTTTG	GTTTGTTTG	-	GCTCCATTGGAACCGCAAGAATGCAGAGTGGGCAGAGATGTACACTCCGtttttttttttgtttgtttgttttttgttttttttttttttttttgagacagagtctcactctgttgcccaggctggagt
7	84252555	84252555	GRCh37	single base substitution	C	C	T	GTATACTATGAAATTTTACTTGTGAGACTAGTTCCATAATTAACAATCCCAATTATTTTACTTCTGACTGCTGTTTTATTGCTCTGGTAGAGACAAACAGTAATTAGAATAATTACTGCAT
10	2115209	2115209	GRCh37	single base substitution	C	C	A	atggagcttcgctctgtcacccaggctggagtgcagtgtcgtgatcttggctcactgcaacctccgccccccaggttcaagcgattctactgcttcagcctcctgattagctgggactaca
11	119081341	119081341	GRCh37	single base substitution	T	T	C	ggcatgcgccaccacacctggctaatttttcaatttttttttttttttttttttttttactagagacggattttcaccatgttggccaggctgctctcgaactcctggcctcaattgatct
X	84376948	84376948	GRCh37	single base substitution	T	T	G	aaaataagaaggatataagatgctggatatgttaattagcatgatttaatcattccaatgtatacatatatcagaacatcgtgttgtacaccatagatacatacaaattgtcatttgtcag
3	49405932	49405932	GRCh37	single base substitution	A	A	C	GGGCTGTCGATGGAAAAACACATCAGTATAACATCGGTATCTGGGTAGGAGAGGGGCCTCAGGCGATCATAATCTTCCTGCCCAGCTGTGTCCCACAAAGCCAACTCTACCTGTAATGGGA
3	49405932	49405932	GRCh37	single base substitution	A	A	C	GGGCTGTCGATGGAAAAACACATCAGTATAACATCGGTATCTGGGTAGGAGAGGGGCCTCAGGCGATCATAATCTTCCTGCCCAGCTGTGTCCCACAAAGCCAACTCTACCTGTAATGGGA
3	49405932	49405932	GRCh37	single base substitution	A	A	C	GGGCTGTCGATGGAAAAACACATCAGTATAACATCGGTATCTGGGTAGGAGAGGGGCCTCAGGCGATCATAATCTTCCTGCCCAGCTGTGTCCCACAAAGCCAACTCTACCTGTAATGGGA
3	49405932	49405932	GRCh37	single base substitution	A	A	C	GGGCTGTCGATGGAAAAACACATCAGTATAACATCGGTATCTGGGTAGGAGAGGGGCCTCAGGCGATCATAATCTTCCTGCCCAGCTGTGTCCCACAAAGCCAACTCTACCTGTAATGGGA
3	49405932	49405932	GRCh37	single base substitution	A	A	C	GGGCTGTCGATGGAAAAACACATCAGTATAACATCGGTATCTGGGTAGGAGAGGGGCCTCAGGCGATCATAATCTTCCTGCCCAGCTGTGTCCCACAAAGCCAACTCTACCTGTAATGGGA
3	49405932	49405932	GRCh37	single base substitution	A	A	C	GGGCTGTCGATGGAAAAACACATCAGTATAACATCGGTATCTGGGTAGGAGAGGGGCCTCAGGCGATCATAATCTTCCTGCCCAGCTGTGTCCCACAAAGCCAACTCTACCTGTAATGGGA
8	104992530	104992530	GRCh37	single base substitution	C	C	A	ctcagccacagtaggagagagaacgaggcagagtcaagaagcccccgttctaggccctagctctggcacatttctagacaaacatgggctaaaaggaagttgctgccttgaagggaaggac
8	104992530	104992530	GRCh37	single base substitution	C	C	A	ctcagccacagtaggagagagaacgaggcagagtcaagaagcccccgttctaggccctagctctggcacatttctagacaaacatgggctaaaaggaagttgctgccttgaagggaaggac
8	104992530	104992530	GRCh37	single base substitution	C	C	A	ctcagccacagtaggagagagaacgaggcagagtcaagaagcccccgttctaggccctagctctggcacatttctagacaaacatgggctaaaaggaagttgctgccttgaagggaaggac
8	104992530	104992530	GRCh37	single base substitution	C	C	A	ctcagccacagtaggagagagaacgaggcagagtcaagaagcccccgttctaggccctagctctggcacatttctagacaaacatgggctaaaaggaagttgctgccttgaagggaaggac
8	104992530	104992530	GRCh37	single base substitution	C	C	A	ctcagccacagtaggagagagaacgaggcagagtcaagaagcccccgttctaggccctagctctggcacatttctagacaaacatgggctaaaaggaagttgctgccttgaagggaaggac
8	104992530	104992530	GRCh37	single base substitution	C	C	A	ctcagccacagtaggagagagaacgaggcagagtcaagaagcccccgttctaggccctagctctggcacatttctagacaaacatgggctaaaaggaagttgctgccttgaagggaaggac
8	104992530	104992530	GRCh37	single base substitution	C	C	A	ctcagccacagtaggagagagaacgaggcagagtcaagaagcccccgttctaggccctagctctggcacatttctagacaaacatgggctaaaaggaagttgctgccttgaagggaaggac
10	79220290	79220291	GRCh37	deletion of <=200bp	CA	CA	-	ggaatcaacctaagtgtccatcaatggatggctggataaagaaaatgtggtacacacgtgcacacacacacacacacacacacacgcacaccatggaatattactcagccttagaaaaaaaa
10	79220290	79220291	GRCh37	deletion of <=200bp	CA	CA	-	ggaatcaacctaagtgtccatcaatggatggctggataaagaaaatgtggtacacacgtgcacacacacacacacacacacacacgcacaccatggaatattactcagccttagaaaaaaaa
10	79220290	79220291	GRCh37	deletion of <=200bp	CA	CA	-	ggaatcaacctaagtgtccatcaatggatggctggataaagaaaatgtggtacacacgtgcacacacacacacacacacacacacgcacaccatggaatattactcagccttagaaaaaaaa
10	79220290	79220291	GRCh37	deletion of <=200bp	CA	CA	-	ggaatcaacctaagtgtccatcaatggatggctggataaagaaaatgtggtacacacgtgcacacacacacacacacacacacacgcacaccatggaatattactcagccttagaaaaaaaa
10	79220290	79220291	GRCh37	deletion of <=200bp	CA	CA	-	ggaatcaacctaagtgtccatcaatggatggctggataaagaaaatgtggtacacacgtgcacacacacacacacacacacacacgcacaccatggaatattactcagccttagaaaaaaaa
10	79220290	79220291	GRCh37	deletion of <=200bp	CA	CA	-	ggaatcaacctaagtgtccatcaatggatggctggataaagaaaatgtggtacacacgtgcacacacacacacacacacacacacgcacaccatggaatattactcagccttagaaaaaaaa
10	79220290	79220291	GRCh37	deletion of <=200bp	CA	CA	-	ggaatcaacctaagtgtccatcaatggatggctggataaagaaaatgtggtacacacgtgcacacacacacacacacacacacacgcacaccatggaatattactcagccttagaaaaaaaa
10	79220290	79220291	GRCh37	deletion of <=200bp	CA	CA	-	ggaatcaacctaagtgtccatcaatggatggctggataaagaaaatgtggtacacacgtgcacacacacacacacacacacacacgcacaccatggaatattactcagccttagaaaaaaaa
10	79220290	79220291	GRCh37	deletion of <=200bp	CA	CA	-	ggaatcaacctaagtgtccatcaatggatggctggataaagaaaatgtggtacacacgtgcacacacacacacacacacacacacgcacaccatggaatattactcagccttagaaaaaaaa
10	79220290	79220291	GRCh37	deletion of <=200bp	CA	CA	-	ggaatcaacctaagtgtccatcaatggatggctggataaagaaaatgtggtacacacgtgcacacacacacacacacacacacacgcacaccatggaatattactcagccttagaaaaaaaa
10	79220290	79220291	GRCh37	deletion of <=200bp	CA	CA	-	ggaatcaacctaagtgtccatcaatggatggctggataaagaaaatgtggtacacacgtgcacacacacacacacacacacacacgcacaccatggaatattactcagccttagaaaaaaaa
10	79220290	79220291	GRCh37	deletion of <=200bp	CA	CA	-	ggaatcaacctaagtgtccatcaatggatggctggataaagaaaatgtggtacacacgtgcacacacacacacacacacacacacgcacaccatggaatattactcagccttagaaaaaaaa
10	79220290	79220291	GRCh37	deletion of <=200bp	CA	CA	-	ggaatcaacctaagtgtccatcaatggatggctggataaagaaaatgtggtacacacgtgcacacacacacacacacacacacacgcacaccatggaatattactcagccttagaaaaaaaa
14	106330070	106330070	GRCh37	single base substitution	G	G	A	TGGTGAGGACTCACCTGAGGAGACGGTGACCAGGGTTCCCTGGCCCCAGGGGTCGAACCAGTTGTCACATTGTGACAACAATGCCAGGACCCCAGGCAAGAACTGGCGCCCCGCTACGTCC
14	106330070	106330070	GRCh37	single base substitution	G	G	A	TGGTGAGGACTCACCTGAGGAGACGGTGACCAGGGTTCCCTGGCCCCAGGGGTCGAACCAGTTGTCACATTGTGACAACAATGCCAGGACCCCAGGCAAGAACTGGCGCCCCGCTACGTCC
14	106330070	106330070	GRCh37	single base substitution	G	G	A	TGGTGAGGACTCACCTGAGGAGACGGTGACCAGGGTTCCCTGGCCCCAGGGGTCGAACCAGTTGTCACATTGTGACAACAATGCCAGGACCCCAGGCAAGAACTGGCGCCCCGCTACGTCC
14	106330070	106330070	GRCh37	single base substitution	G	G	A	TGGTGAGGACTCACCTGAGGAGACGGTGACCAGGGTTCCCTGGCCCCAGGGGTCGAACCAGTTGTCACATTGTGACAACAATGCCAGGACCCCAGGCAAGAACTGGCGCCCCGCTACGTCC
14	106330070	106330070	GRCh37	single base substitution	G	G	A	TGGTGAGGACTCACCTGAGGAGACGGTGACCAGGGTTCCCTGGCCCCAGGGGTCGAACCAGTTGTCACATTGTGACAACAATGCCAGGACCCCAGGCAAGAACTGGCGCCCCGCTACGTCC
14	106330070	106330070	GRCh37	single base substitution	G	G	A	TGGTGAGGACTCACCTGAGGAGACGGTGACCAGGGTTCCCTGGCCCCAGGGGTCGAACCAGTTGTCACATTGTGACAACAATGCCAGGACCCCAGGCAAGAACTGGCGCCCCGCTACGTCC
14	106330070	106330070	GRCh37	single base substitution	G	G	A	TGGTGAGGACTCACCTGAGGAGACGGTGACCAGGGTTCCCTGGCCCCAGGGGTCGAACCAGTTGTCACATTGTGACAACAATGCCAGGACCCCAGGCAAGAACTGGCGCCCCGCTACGTCC
14	106330070	106330070	GRCh37	single base substitution	G	G	A	TGGTGAGGACTCACCTGAGGAGACGGTGACCAGGGTTCCCTGGCCCCAGGGGTCGAACCAGTTGTCACATTGTGACAACAATGCCAGGACCCCAGGCAAGAACTGGCGCCCCGCTACGTCC
14	106330070	106330070	GRCh37	single base substitution	G	G	A	TGGTGAGGACTCACCTGAGGAGACGGTGACCAGGGTTCCCTGGCCCCAGGGGTCGAACCAGTTGTCACATTGTGACAACAATGCCAGGACCCCAGGCAAGAACTGGCGCCCCGCTACGTCC
14	106330070	106330070	GRCh37	single base substitution	G	G	A	TGGTGAGGACTCACCTGAGGAGACGGTGACCAGGGTTCCCTGGCCCCAGGGGTCGAACCAGTTGTCACATTGTGACAACAATGCCAGGACCCCAGGCAAGAACTGGCGCCCCGCTACGTCC
14	106330070	106330070	GRCh37	single base substitution	G	G	A	TGGTGAGGACTCACCTGAGGAGACGGTGACCAGGGTTCCCTGGCCCCAGGGGTCGAACCAGTTGTCACATTGTGACAACAATGCCAGGACCCCAGGCAAGAACTGGCGCCCCGCTACGTCC
14	106330070	106330070	GRCh37	single base substitution	G	G	A	TGGTGAGGACTCACCTGAGGAGACGGTGACCAGGGTTCCCTGGCCCCAGGGGTCGAACCAGTTGTCACATTGTGACAACAATGCCAGGACCCCAGGCAAGAACTGGCGCCCCGCTACGTCC
7	53124591	53124591	GRCh37	single base substitution	C	C	A	aaaaaaagaaaagaaaAACCCATAATGAAGATTTATCTAGAATCTCCCTCTGTACTGTTTCCAAACTATATTTGTGTATAATCAAAAACTAGATACCATTTTATGGACTCCCCTAAATGGC
1	81165512	81165512	GRCh37	single base substitution	T	T	A	TTCTCACTTGTGAAGGGTCCTAAATAACTTTTTAAAATAGCACTTTGTGTAAGGAAATCCTAATTTCCatatatatatatatgtggaataaattatatgtataatatatacaatttcatat
X	24174770	24174770	GRCh37	single base substitution	T	T	C	ctctcttttggtttcattggtctgtttgcctatctctatatctatactatcctgatttaataatagcctttttttttttggagacggagttttgctctgtcgcccaggctggagtgcagtg
X	24174770	24174770	GRCh37	single base substitution	T	T	C	ctctcttttggtttcattggtctgtttgcctatctctatatctatactatcctgatttaataatagcctttttttttttggagacggagttttgctctgtcgcccaggctggagtgcagtg
X	24174770	24174770	GRCh37	single base substitution	T	T	C	ctctcttttggtttcattggtctgtttgcctatctctatatctatactatcctgatttaataatagcctttttttttttggagacggagttttgctctgtcgcccaggctggagtgcagtg
X	24174770	24174770	GRCh37	single base substitution	T	T	C	ctctcttttggtttcattggtctgtttgcctatctctatatctatactatcctgatttaataatagcctttttttttttggagacggagttttgctctgtcgcccaggctggagtgcagtg
X	24174770	24174770	GRCh37	single base substitution	T	T	C	ctctcttttggtttcattggtctgtttgcctatctctatatctatactatcctgatttaataatagcctttttttttttggagacggagttttgctctgtcgcccaggctggagtgcagtg
X	24174770	24174770	GRCh37	single base substitution	T	T	C	ctctcttttggtttcattggtctgtttgcctatctctatatctatactatcctgatttaataatagcctttttttttttggagacggagttttgctctgtcgcccaggctggagtgcagtg
X	24174770	24174770	GRCh37	single base substitution	T	T	C	ctctcttttggtttcattggtctgtttgcctatctctatatctatactatcctgatttaataatagcctttttttttttggagacggagttttgctctgtcgcccaggctggagtgcagtg
X	24174770	24174770	GRCh37	single base substitution	T	T	C	ctctcttttggtttcattggtctgtttgcctatctctatatctatactatcctgatttaataatagcctttttttttttggagacggagttttgctctgtcgcccaggctggagtgcagtg
X	24174770	24174770	GRCh37	single base substitution	T	T	C	ctctcttttggtttcattggtctgtttgcctatctctatatctatactatcctgatttaataatagcctttttttttttggagacggagttttgctctgtcgcccaggctggagtgcagtg
15	87296256	87296256	GRCh37	single base substitution	C	C	T	ATCTTTCCTTGCTCCCGCCCTTTCTTCAGTCCTTCTAAAAACAAGGCACTGTTTATAAGACGCTGTCCTATTTTCTCCTCCTTGACAACTCTTTTCTTTTAAAATCACTTTGTTCTGTAAA
15	87296256	87296256	GRCh37	single base substitution	C	C	T	ATCTTTCCTTGCTCCCGCCCTTTCTTCAGTCCTTCTAAAAACAAGGCACTGTTTATAAGACGCTGTCCTATTTTCTCCTCCTTGACAACTCTTTTCTTTTAAAATCACTTTGTTCTGTAAA
15	87296256	87296256	GRCh37	single base substitution	C	C	T	ATCTTTCCTTGCTCCCGCCCTTTCTTCAGTCCTTCTAAAAACAAGGCACTGTTTATAAGACGCTGTCCTATTTTCTCCTCCTTGACAACTCTTTTCTTTTAAAATCACTTTGTTCTGTAAA
10	114380171	114380171	GRCh37	single base substitution	T	T	G	AAAGAATGGCTCTGGGAAAGGCTTGCTTATGAGTCTGACAGCTACAACAGAGGTGGAAACTACTTATAGGCCTATAAGAGAGGAAGAAACAGATTCAAGTGGGGAGAACTGGTAGGACTTG
10	114380171	114380171	GRCh37	single base substitution	T	T	G	AAAGAATGGCTCTGGGAAAGGCTTGCTTATGAGTCTGACAGCTACAACAGAGGTGGAAACTACTTATAGGCCTATAAGAGAGGAAGAAACAGATTCAAGTGGGGAGAACTGGTAGGACTTG
21	41692363	41692363	GRCh37	deletion of <=200bp	T	T	-	GATTCTAATATGGCCATTGCAGTGTTAGCTTTGTTCCATTATTAGAATTGTATCACACAATTTTTTTATAGTAAATATGATTTGAAATTATTTCTAAGTTAATTAAATGGGCCAGtaatat
21	41692363	41692363	GRCh37	deletion of <=200bp	T	T	-	GATTCTAATATGGCCATTGCAGTGTTAGCTTTGTTCCATTATTAGAATTGTATCACACAATTTTTTTATAGTAAATATGATTTGAAATTATTTCTAAGTTAATTAAATGGGCCAGtaatat
7	83880293	83880293	GRCh37	single base substitution	A	A	T	TCTATTCAATTTGACAAAGTATGCGTATGTCCAGCACGCAGATAATCTCCTCAAGAGTCAATTTTTTCTTATTAAATGGAGATGAGACAGTAGCGATGAAATTCACAGAGCTTACTCTTAC
7	83880293	83880293	GRCh37	single base substitution	A	A	T	TCTATTCAATTTGACAAAGTATGCGTATGTCCAGCACGCAGATAATCTCCTCAAGAGTCAATTTTTTCTTATTAAATGGAGATGAGACAGTAGCGATGAAATTCACAGAGCTTACTCTTAC
14	98699345	98699345	GRCh37	single base substitution	G	G	T	ccttaatgccaaactagtgcaccatgaagaagtccaaagcgccttttctttggtagagaagtagagagtgcctccttctccctacttgaggagcaagcagagaggtcttttctgcgatggg
3	180850695	180850695	GRCh37	single base substitution	A	A	T	AAAATAGAGAGATTCTGTTGTCTATATAAGTTTTTCCAAATTTGGTATTATTCCTAGAAAATTTTATTTTTAAAAGAATAACTTTATACACTATTATTGAAGTCAATTTCCAATGCTAAAG
3	180850695	180850695	GRCh37	single base substitution	A	A	T	AAAATAGAGAGATTCTGTTGTCTATATAAGTTTTTCCAAATTTGGTATTATTCCTAGAAAATTTTATTTTTAAAAGAATAACTTTATACACTATTATTGAAGTCAATTTCCAATGCTAAAG
3	180850695	180850695	GRCh37	single base substitution	A	A	T	AAAATAGAGAGATTCTGTTGTCTATATAAGTTTTTCCAAATTTGGTATTATTCCTAGAAAATTTTATTTTTAAAAGAATAACTTTATACACTATTATTGAAGTCAATTTCCAATGCTAAAG
X	110230184	110230184	GRCh37	single base substitution	C	C	A	ATACAGTGTTTGGTAAATAACTAGTAATTTGTCACATAAACATATACACACTACAAACACCACTGTCTGTGGCAGAAACAGAGGGATGTTCTCAACAGAGGGAGGGTCTCAGCCAAGAAGG
X	110230184	110230184	GRCh37	single base substitution	C	C	A	ATACAGTGTTTGGTAAATAACTAGTAATTTGTCACATAAACATATACACACTACAAACACCACTGTCTGTGGCAGAAACAGAGGGATGTTCTCAACAGAGGGAGGGTCTCAGCCAAGAAGG
3	12487730	12487730	GRCh37	single base substitution	C	C	T	tcaggtaggatatctgttctgcactgactcccagagtttccccagtgggattcagagccactctcccacagtgccaacctgcctgaaaacaacttttctggctgccttctcttccaggtct
9	105832359	105832359	GRCh37	deletion of <=200bp	A	A	-	TGCCAGATTATAATGGCTTACTTTTCCTTACTTTTCCTTAATGCTATAACTTCTTTTTGTAAAAAAAAAAATGTACATGAATTAGTAAGTACAATTTTCTAAGAATAAATTTCGTATCAAT
9	105832359	105832359	GRCh37	deletion of <=200bp	A	A	-	TGCCAGATTATAATGGCTTACTTTTCCTTACTTTTCCTTAATGCTATAACTTCTTTTTGTAAAAAAAAAAATGTACATGAATTAGTAAGTACAATTTTCTAAGAATAAATTTCGTATCAAT
8	39227252	39227252	GRCh37	single base substitution	T	T	C	ctctttgatccattgattgttcagcagtatgttgcttaattttcatatacttgtaaaatttccaaattccaagtcctgttattgacttcttgttatatcaatgtggtgagaaagatacttg
8	39227252	39227252	GRCh37	single base substitution	T	T	C	ctctttgatccattgattgttcagcagtatgttgcttaattttcatatacttgtaaaatttccaaattccaagtcctgttattgacttcttgttatatcaatgtggtgagaaagatacttg
8	39227252	39227252	GRCh37	single base substitution	T	T	C	ctctttgatccattgattgttcagcagtatgttgcttaattttcatatacttgtaaaatttccaaattccaagtcctgttattgacttcttgttatatcaatgtggtgagaaagatacttg
8	39227252	39227252	GRCh37	single base substitution	T	T	C	ctctttgatccattgattgttcagcagtatgttgcttaattttcatatacttgtaaaatttccaaattccaagtcctgttattgacttcttgttatatcaatgtggtgagaaagatacttg
8	39227252	39227252	GRCh37	single base substitution	T	T	C	ctctttgatccattgattgttcagcagtatgttgcttaattttcatatacttgtaaaatttccaaattccaagtcctgttattgacttcttgttatatcaatgtggtgagaaagatacttg
8	39227252	39227252	GRCh37	single base substitution	T	T	C	ctctttgatccattgattgttcagcagtatgttgcttaattttcatatacttgtaaaatttccaaattccaagtcctgttattgacttcttgttatatcaatgtggtgagaaagatacttg
7	23195261	23195261	GRCh37	single base substitution	C	C	G	tgaacccgagaggtggaggttgcagtgagctgagatcacaccactgcactccagcctgggcaacaAGAGAACAGCAACCAAAaaaacaaaacaaaacaaaacaaaacaaaaATTGTAATCC
7	23195261	23195261	GRCh37	single base substitution	C	C	G	tgaacccgagaggtggaggttgcagtgagctgagatcacaccactgcactccagcctgggcaacaAGAGAACAGCAACCAAAaaaacaaaacaaaacaaaacaaaacaaaaATTGTAATCC
7	23195261	23195261	GRCh37	single base substitution	C	C	G	tgaacccgagaggtggaggttgcagtgagctgagatcacaccactgcactccagcctgggcaacaAGAGAACAGCAACCAAAaaaacaaaacaaaacaaaacaaaacaaaaATTGTAATCC
7	23195261	23195261	GRCh37	single base substitution	C	C	G	tgaacccgagaggtggaggttgcagtgagctgagatcacaccactgcactccagcctgggcaacaAGAGAACAGCAACCAAAaaaacaaaacaaaacaaaacaaaacaaaaATTGTAATCC
7	23195261	23195261	GRCh37	single base substitution	C	C	G	tgaacccgagaggtggaggttgcagtgagctgagatcacaccactgcactccagcctgggcaacaAGAGAACAGCAACCAAAaaaacaaaacaaaacaaaacaaaacaaaaATTGTAATCC
7	23195261	23195261	GRCh37	single base substitution	C	C	G	tgaacccgagaggtggaggttgcagtgagctgagatcacaccactgcactccagcctgggcaacaAGAGAACAGCAACCAAAaaaacaaaacaaaacaaaacaaaacaaaaATTGTAATCC
7	23195261	23195261	GRCh37	single base substitution	C	C	G	tgaacccgagaggtggaggttgcagtgagctgagatcacaccactgcactccagcctgggcaacaAGAGAACAGCAACCAAAaaaacaaaacaaaacaaaacaaaacaaaaATTGTAATCC
7	23195261	23195261	GRCh37	single base substitution	C	C	G	tgaacccgagaggtggaggttgcagtgagctgagatcacaccactgcactccagcctgggcaacaAGAGAACAGCAACCAAAaaaacaaaacaaaacaaaacaaaacaaaaATTGTAATCC
11	102863782	102863782	GRCh37	single base substitution	T	T	C	TCCCAGTGAaaggccagcacacgctggtccctcaagtcatcttgaccttatccttctccattagctcccacattcagttgattaccaagacctgccagattgacctccttggtattcctcT
13	106455283	106455283	GRCh37	single base substitution	G	G	C	atatattgtatatacatattgtgtatatatatagtatatatactatatatagtatatatagtatatatactatatattgtatatatagtatatatagtacatatattatatatatactata
1	203989755	203989755	GRCh37	single base substitution	T	T	G	cagctcactgcaacctctgcctcctgggttcaagcaattctcctgtctcagcctcccgagtagctgggactacaggtgcctgccaccacgcccagctaatttttgtatttttagtagagat
13	94797412	94797412	GRCh37	single base substitution	T	T	C	aacactcaacaaatatttattaaatgaCtggatggatgggtggatggatggatggatggatggatggatggatggacggatgatgaatggatggatggatAAAATATATTAAAATCTATAC
11	8617264	8617264	GRCh37	insertion of <=200bp	-	-	TATG	aggtactcatatatttagtaaatgaaacaagttttataaaacattacccacatcacatgctatgcaccctgatacttttaatctctttttaaggctagtttctacccactaatggtttctt
11	8617264	8617264	GRCh37	insertion of <=200bp	-	-	TATG	aggtactcatatatttagtaaatgaaacaagttttataaaacattacccacatcacatgctatgcaccctgatacttttaatctctttttaaggctagtttctacccactaatggtttctt
11	8617264	8617264	GRCh37	insertion of <=200bp	-	-	TATG	aggtactcatatatttagtaaatgaaacaagttttataaaacattacccacatcacatgctatgcaccctgatacttttaatctctttttaaggctagtttctacccactaatggtttctt
11	8617264	8617264	GRCh37	insertion of <=200bp	-	-	TATG	aggtactcatatatttagtaaatgaaacaagttttataaaacattacccacatcacatgctatgcaccctgatacttttaatctctttttaaggctagtttctacccactaatggtttctt
11	8617264	8617264	GRCh37	insertion of <=200bp	-	-	TATG	aggtactcatatatttagtaaatgaaacaagttttataaaacattacccacatcacatgctatgcaccctgatacttttaatctctttttaaggctagtttctacccactaatggtttctt
11	8617264	8617264	GRCh37	insertion of <=200bp	-	-	TATG	aggtactcatatatttagtaaatgaaacaagttttataaaacattacccacatcacatgctatgcaccctgatacttttaatctctttttaaggctagtttctacccactaatggtttctt
11	8617264	8617264	GRCh37	insertion of <=200bp	-	-	TATG	aggtactcatatatttagtaaatgaaacaagttttataaaacattacccacatcacatgctatgcaccctgatacttttaatctctttttaaggctagtttctacccactaatggtttctt
11	8617264	8617264	GRCh37	insertion of <=200bp	-	-	TATG	aggtactcatatatttagtaaatgaaacaagttttataaaacattacccacatcacatgctatgcaccctgatacttttaatctctttttaaggctagtttctacccactaatggtttctt
11	8617264	8617264	GRCh37	insertion of <=200bp	-	-	TATG	aggtactcatatatttagtaaatgaaacaagttttataaaacattacccacatcacatgctatgcaccctgatacttttaatctctttttaaggctagtttctacccactaatggtttctt
11	8617264	8617264	GRCh37	insertion of <=200bp	-	-	TATG	aggtactcatatatttagtaaatgaaacaagttttataaaacattacccacatcacatgctatgcaccctgatacttttaatctctttttaaggctagtttctacccactaatggtttctt
11	8617264	8617264	GRCh37	insertion of <=200bp	-	-	TATG	aggtactcatatatttagtaaatgaaacaagttttataaaacattacccacatcacatgctatgcaccctgatacttttaatctctttttaaggctagtttctacccactaatggtttctt
11	8617264	8617264	GRCh37	insertion of <=200bp	-	-	TATG	aggtactcatatatttagtaaatgaaacaagttttataaaacattacccacatcacatgctatgcaccctgatacttttaatctctttttaaggctagtttctacccactaatggtttctt
6	102830368	102830368	GRCh37	single base substitution	A	A	G	AGAATGAAACATCTCAAAACAGAGATGAAATCCAGAGTTATATTTTTACACTGTTTTAGTAGACAAGTAAAACGTATTTTGCTTCCAAATGAATATATAGGAGCTTCTAATTAGATGTTAA
20	29476911	29476911	GRCh37	deletion of <=200bp	T	T	-	tccttttatggcttcctgtggttggtgtctttgttcctctgcatctctctttctctcttattttttttaaccctagctacatctccataaacagactctttaGGTTCTTGACAGTGGAAAC
21	22527659	22527659	GRCh37	single base substitution	G	G	T	AATTTTGAGTCTGCTTAATTCCACTATTGAAATGTTTTGGTTTAAATATGTTTAAAAATTGTATTCCTGTAAATTTTCTCATTTTAATAGCAGCTCATTACAATGTTAAAATTATTTATAT
21	22527659	22527659	GRCh37	single base substitution	G	G	T	AATTTTGAGTCTGCTTAATTCCACTATTGAAATGTTTTGGTTTAAATATGTTTAAAAATTGTATTCCTGTAAATTTTCTCATTTTAATAGCAGCTCATTACAATGTTAAAATTATTTATAT
21	22527659	22527659	GRCh37	single base substitution	G	G	T	AATTTTGAGTCTGCTTAATTCCACTATTGAAATGTTTTGGTTTAAATATGTTTAAAAATTGTATTCCTGTAAATTTTCTCATTTTAATAGCAGCTCATTACAATGTTAAAATTATTTATAT
13	91164179	91164179	GRCh37	single base substitution	A	A	C	TAGTAAAGAAAATCGATAGAAAGGGAGACAAAATTTTAAGAAAGAGAACTACAAGTCTGAATTAGAAACATATGTGATGAATACCTCAACTCTGCTATGCTATTAGGCAGTTTTAAATACT
21	17359857	17359857	GRCh37	deletion of <=200bp	A	A	-	GAATTAATTGCCTCTTTTTTCTGGAGTATTCTGAGTCTACTGCTAAGACTCATTCAATGtaaaaaaaaaataataataatCTAGGCCTAATTATGATATTGTTGGAGGATAGTACCAGGAA
4	63001190	63001190	GRCh37	deletion of <=200bp	T	T	-	aaaatttttcttaaattatGCCTCTCAGGAGGGTATACCTATGTTTATAACCCCCCTTTCTTTTTTCACGCCACCCTCTGTCATTTCATCTTCAAAAGATCTCTTTTAGTACTGAACCCTA
4	63001190	63001190	GRCh37	deletion of <=200bp	T	T	-	aaaatttttcttaaattatGCCTCTCAGGAGGGTATACCTATGTTTATAACCCCCCTTTCTTTTTTCACGCCACCCTCTGTCATTTCATCTTCAAAAGATCTCTTTTAGTACTGAACCCTA
4	63001190	63001190	GRCh37	deletion of <=200bp	T	T	-	aaaatttttcttaaattatGCCTCTCAGGAGGGTATACCTATGTTTATAACCCCCCTTTCTTTTTTCACGCCACCCTCTGTCATTTCATCTTCAAAAGATCTCTTTTAGTACTGAACCCTA
4	63001190	63001190	GRCh37	deletion of <=200bp	T	T	-	aaaatttttcttaaattatGCCTCTCAGGAGGGTATACCTATGTTTATAACCCCCCTTTCTTTTTTCACGCCACCCTCTGTCATTTCATCTTCAAAAGATCTCTTTTAGTACTGAACCCTA
3	144296592	144296592	GRCh37	single base substitution	A	A	G	aaaattgtaagttattttaaaaaaactagttaacagcttttcttttttttatacaattaaacacatacccatcccataatatgtcagtattctttctaagtatttacttaagagaaataaa
20	31353045	31353045	GRCh37	single base substitution	T	T	C	TTTTCTTTTAAATCATGAATTTTCAGGATGATTTCCAGTTTCACGGAGGACCAGGGCTGGTGAAGTATGGAATTCATTTCATGTGCAGGCCACTCTTGTAAAAAGAGACTGAGCAGATATG
20	31353045	31353045	GRCh37	single base substitution	T	T	C	TTTTCTTTTAAATCATGAATTTTCAGGATGATTTCCAGTTTCACGGAGGACCAGGGCTGGTGAAGTATGGAATTCATTTCATGTGCAGGCCACTCTTGTAAAAAGAGACTGAGCAGATATG
20	31353045	31353045	GRCh37	single base substitution	T	T	C	TTTTCTTTTAAATCATGAATTTTCAGGATGATTTCCAGTTTCACGGAGGACCAGGGCTGGTGAAGTATGGAATTCATTTCATGTGCAGGCCACTCTTGTAAAAAGAGACTGAGCAGATATG
20	31353045	31353045	GRCh37	single base substitution	T	T	C	TTTTCTTTTAAATCATGAATTTTCAGGATGATTTCCAGTTTCACGGAGGACCAGGGCTGGTGAAGTATGGAATTCATTTCATGTGCAGGCCACTCTTGTAAAAAGAGACTGAGCAGATATG
20	31353045	31353045	GRCh37	single base substitution	T	T	C	TTTTCTTTTAAATCATGAATTTTCAGGATGATTTCCAGTTTCACGGAGGACCAGGGCTGGTGAAGTATGGAATTCATTTCATGTGCAGGCCACTCTTGTAAAAAGAGACTGAGCAGATATG
20	31353045	31353045	GRCh37	single base substitution	T	T	C	TTTTCTTTTAAATCATGAATTTTCAGGATGATTTCCAGTTTCACGGAGGACCAGGGCTGGTGAAGTATGGAATTCATTTCATGTGCAGGCCACTCTTGTAAAAAGAGACTGAGCAGATATG
20	31353045	31353045	GRCh37	single base substitution	T	T	C	TTTTCTTTTAAATCATGAATTTTCAGGATGATTTCCAGTTTCACGGAGGACCAGGGCTGGTGAAGTATGGAATTCATTTCATGTGCAGGCCACTCTTGTAAAAAGAGACTGAGCAGATATG
2	73622182	73622182	GRCh37	single base substitution	A	A	G	atatatatgtgtatatatatgtgtatatatatgtgtatatatatgtgtgtgtatatatatatatgtgtatatatatatatatatatttttttttttttttttttttgagacagagtctcgc
2	73622182	73622182	GRCh37	single base substitution	A	A	G	atatatatgtgtatatatatgtgtatatatatgtgtatatatatgtgtgtgtatatatatatatgtgtatatatatatatatatatttttttttttttttttttttgagacagagtctcgc
2	73622182	73622182	GRCh37	single base substitution	A	A	G	atatatatgtgtatatatatgtgtatatatatgtgtatatatatgtgtgtgtatatatatatatgtgtatatatatatatatatatttttttttttttttttttttgagacagagtctcgc
6	22489006	22489006	GRCh37	single base substitution	A	A	G	GAAGGAGAAAGCAATTTATCTGATTCCTTCTCTGCATAACACTATTCACAAAAACATTTAATTCTTATTATGTCTTGTTGATTTGAGGTTACTTTCAAAAACCTTTTGTTATCTTCCCACT
2	230663278	230663278	GRCh37	single base substitution	A	A	T	GTTCCATTGTAATGGGTAGAGAAATTTTATCATAAAAGATGTGAAGAATGTGGACAGAAAATGTCAGCTTTTCCTTGTCTGGAACAAAACTGAGGAAGAGGTTCCCCAAGGAATACAATGT
2	230663278	230663278	GRCh37	single base substitution	A	A	T	GTTCCATTGTAATGGGTAGAGAAATTTTATCATAAAAGATGTGAAGAATGTGGACAGAAAATGTCAGCTTTTCCTTGTCTGGAACAAAACTGAGGAAGAGGTTCCCCAAGGAATACAATGT
2	230663278	230663278	GRCh37	single base substitution	A	A	T	GTTCCATTGTAATGGGTAGAGAAATTTTATCATAAAAGATGTGAAGAATGTGGACAGAAAATGTCAGCTTTTCCTTGTCTGGAACAAAACTGAGGAAGAGGTTCCCCAAGGAATACAATGT
2	230663278	230663278	GRCh37	single base substitution	A	A	T	GTTCCATTGTAATGGGTAGAGAAATTTTATCATAAAAGATGTGAAGAATGTGGACAGAAAATGTCAGCTTTTCCTTGTCTGGAACAAAACTGAGGAAGAGGTTCCCCAAGGAATACAATGT
2	230663278	230663278	GRCh37	single base substitution	A	A	T	GTTCCATTGTAATGGGTAGAGAAATTTTATCATAAAAGATGTGAAGAATGTGGACAGAAAATGTCAGCTTTTCCTTGTCTGGAACAAAACTGAGGAAGAGGTTCCCCAAGGAATACAATGT
2	230663278	230663278	GRCh37	single base substitution	A	A	T	GTTCCATTGTAATGGGTAGAGAAATTTTATCATAAAAGATGTGAAGAATGTGGACAGAAAATGTCAGCTTTTCCTTGTCTGGAACAAAACTGAGGAAGAGGTTCCCCAAGGAATACAATGT
5	167652699	167652699	GRCh37	single base substitution	G	G	T	gcctgtaatcccagctgctcgggaggctgaggcaggagaattgcttgaacccaggaggtggaggttgcagtgagcggagattgtgccactgcactccagcctgggacagagtgagactcca
5	167652699	167652699	GRCh37	single base substitution	G	G	T	gcctgtaatcccagctgctcgggaggctgaggcaggagaattgcttgaacccaggaggtggaggttgcagtgagcggagattgtgccactgcactccagcctgggacagagtgagactcca
5	167652699	167652699	GRCh37	single base substitution	G	G	T	gcctgtaatcccagctgctcgggaggctgaggcaggagaattgcttgaacccaggaggtggaggttgcagtgagcggagattgtgccactgcactccagcctgggacagagtgagactcca
5	167652699	167652699	GRCh37	single base substitution	G	G	T	gcctgtaatcccagctgctcgggaggctgaggcaggagaattgcttgaacccaggaggtggaggttgcagtgagcggagattgtgccactgcactccagcctgggacagagtgagactcca
5	167652699	167652699	GRCh37	single base substitution	G	G	T	gcctgtaatcccagctgctcgggaggctgaggcaggagaattgcttgaacccaggaggtggaggttgcagtgagcggagattgtgccactgcactccagcctgggacagagtgagactcca
5	167652699	167652699	GRCh37	single base substitution	G	G	T	gcctgtaatcccagctgctcgggaggctgaggcaggagaattgcttgaacccaggaggtggaggttgcagtgagcggagattgtgccactgcactccagcctgggacagagtgagactcca
5	167652699	167652699	GRCh37	single base substitution	G	G	T	gcctgtaatcccagctgctcgggaggctgaggcaggagaattgcttgaacccaggaggtggaggttgcagtgagcggagattgtgccactgcactccagcctgggacagagtgagactcca
5	167194034	167194034	GRCh37	single base substitution	T	T	C	attgctgtggaaaaaagtgtagtggttcctcaaaacattaaacgtacaattaccatatgatccaaatccacttttgtatgtatacttgtcaaaatgaaagagcaaagactcagacagatat
5	167194034	167194034	GRCh37	single base substitution	T	T	C	attgctgtggaaaaaagtgtagtggttcctcaaaacattaaacgtacaattaccatatgatccaaatccacttttgtatgtatacttgtcaaaatgaaagagcaaagactcagacagatat
5	167194034	167194034	GRCh37	single base substitution	T	T	C	attgctgtggaaaaaagtgtagtggttcctcaaaacattaaacgtacaattaccatatgatccaaatccacttttgtatgtatacttgtcaaaatgaaagagcaaagactcagacagatat
5	167194034	167194034	GRCh37	single base substitution	T	T	C	attgctgtggaaaaaagtgtagtggttcctcaaaacattaaacgtacaattaccatatgatccaaatccacttttgtatgtatacttgtcaaaatgaaagagcaaagactcagacagatat
5	167194034	167194034	GRCh37	single base substitution	T	T	C	attgctgtggaaaaaagtgtagtggttcctcaaaacattaaacgtacaattaccatatgatccaaatccacttttgtatgtatacttgtcaaaatgaaagagcaaagactcagacagatat
2	173046211	173046211	GRCh37	deletion of <=200bp	A	A	-	AAAAAAGTCATTCATTTATTTCCTGTGTTGCTGTTTGACTTCTGGGGATGCTTTCACATTAAAAAAAAATTGTCTTTTCAAATAGAgccagacatggcagcttgtgcctgtagtcccagct
Y	21766534	21766535	GRCh37	deletion of <=200bp	AT	AT	-	ATTTGTATGACTTTCCAAATTGATGTGACTGTAAACTTTGAATTCCTCAAAATTGACAGAatatatatatatatatatatatatatatatatatatatgtatgtaCACACACACAGAGAGAT
Y	21766534	21766535	GRCh37	deletion of <=200bp	AT	AT	-	ATTTGTATGACTTTCCAAATTGATGTGACTGTAAACTTTGAATTCCTCAAAATTGACAGAatatatatatatatatatatatatatatatatatatatgtatgtaCACACACACAGAGAGAT
Y	21766534	21766535	GRCh37	deletion of <=200bp	AT	AT	-	ATTTGTATGACTTTCCAAATTGATGTGACTGTAAACTTTGAATTCCTCAAAATTGACAGAatatatatatatatatatatatatatatatatatatatgtatgtaCACACACACAGAGAGAT
Y	21766534	21766535	GRCh37	deletion of <=200bp	AT	AT	-	ATTTGTATGACTTTCCAAATTGATGTGACTGTAAACTTTGAATTCCTCAAAATTGACAGAatatatatatatatatatatatatatatatatatatatgtatgtaCACACACACAGAGAGAT
11	29232700	29232700	GRCh37	single base substitution	A	A	C	gaaagaatgtgatgttttgaagaatcagaagaaaacaagtgcatctaaacatattaaccaaagaggagaataatTATGGgaccatacatatatctgtttcccttgaatacacccagtttat
14	81708262	81708262	GRCh37	single base substitution	C	C	T	acctcctgagttcaagcgattctcctgcttcagcctccaaagtagctgggactacaggtacgtgccgctgcacatggctaatttttgtatttttttagtagagttggggttttaccatgtt
14	81708262	81708262	GRCh37	single base substitution	C	C	T	acctcctgagttcaagcgattctcctgcttcagcctccaaagtagctgggactacaggtacgtgccgctgcacatggctaatttttgtatttttttagtagagttggggttttaccatgtt
14	81708262	81708262	GRCh37	single base substitution	C	C	T	acctcctgagttcaagcgattctcctgcttcagcctccaaagtagctgggactacaggtacgtgccgctgcacatggctaatttttgtatttttttagtagagttggggttttaccatgtt
1	173269273	173269273	GRCh37	single base substitution	G	G	A	TCCCCTACTTCCCCCAAAatagatggtagatagatagatagatagatagatagatagatagatagataataaatagatgattgatagatacatacatacatacatacatacatacatacat
11	26567810	26567810	GRCh37	single base substitution	G	G	C	AGTTTCCATCTCACAGTAGAATACTATTATTGTATGAGAAATGAATGTTCTATTGATCTGGGTTTCCTAGGAGAGAGAGATAAATAAAATGAAAAAATTGGAGAAGTGATGCTTGACAGAT
11	26567810	26567810	GRCh37	single base substitution	G	G	C	AGTTTCCATCTCACAGTAGAATACTATTATTGTATGAGAAATGAATGTTCTATTGATCTGGGTTTCCTAGGAGAGAGAGATAAATAAAATGAAAAAATTGGAGAAGTGATGCTTGACAGAT
11	26567810	26567810	GRCh37	single base substitution	G	G	C	AGTTTCCATCTCACAGTAGAATACTATTATTGTATGAGAAATGAATGTTCTATTGATCTGGGTTTCCTAGGAGAGAGAGATAAATAAAATGAAAAAATTGGAGAAGTGATGCTTGACAGAT
11	26567810	26567810	GRCh37	single base substitution	G	G	C	AGTTTCCATCTCACAGTAGAATACTATTATTGTATGAGAAATGAATGTTCTATTGATCTGGGTTTCCTAGGAGAGAGAGATAAATAAAATGAAAAAATTGGAGAAGTGATGCTTGACAGAT
11	26567810	26567810	GRCh37	single base substitution	G	G	C	AGTTTCCATCTCACAGTAGAATACTATTATTGTATGAGAAATGAATGTTCTATTGATCTGGGTTTCCTAGGAGAGAGAGATAAATAAAATGAAAAAATTGGAGAAGTGATGCTTGACAGAT
3	15782531	15782531	GRCh37	single base substitution	C	C	A	gccgaggcaggtggatcacgaggtcaggagatcaagaccatcctggctaacagggtgaaaccccgtctctactaaatatacaaaaattagccaggtgggggggcgggcgcctgtagtccca
3	15782531	15782531	GRCh37	single base substitution	C	C	A	gccgaggcaggtggatcacgaggtcaggagatcaagaccatcctggctaacagggtgaaaccccgtctctactaaatatacaaaaattagccaggtgggggggcgggcgcctgtagtccca
3	15782531	15782531	GRCh37	single base substitution	C	C	A	gccgaggcaggtggatcacgaggtcaggagatcaagaccatcctggctaacagggtgaaaccccgtctctactaaatatacaaaaattagccaggtgggggggcgggcgcctgtagtccca
3	15782531	15782531	GRCh37	single base substitution	C	C	A	gccgaggcaggtggatcacgaggtcaggagatcaagaccatcctggctaacagggtgaaaccccgtctctactaaatatacaaaaattagccaggtgggggggcgggcgcctgtagtccca
3	15782531	15782531	GRCh37	single base substitution	C	C	A	gccgaggcaggtggatcacgaggtcaggagatcaagaccatcctggctaacagggtgaaaccccgtctctactaaatatacaaaaattagccaggtgggggggcgggcgcctgtagtccca
3	15782531	15782531	GRCh37	single base substitution	C	C	A	gccgaggcaggtggatcacgaggtcaggagatcaagaccatcctggctaacagggtgaaaccccgtctctactaaatatacaaaaattagccaggtgggggggcgggcgcctgtagtccca
3	15782531	15782531	GRCh37	single base substitution	C	C	A	gccgaggcaggtggatcacgaggtcaggagatcaagaccatcctggctaacagggtgaaaccccgtctctactaaatatacaaaaattagccaggtgggggggcgggcgcctgtagtccca
3	15782531	15782531	GRCh37	single base substitution	C	C	A	gccgaggcaggtggatcacgaggtcaggagatcaagaccatcctggctaacagggtgaaaccccgtctctactaaatatacaaaaattagccaggtgggggggcgggcgcctgtagtccca
3	15782531	15782531	GRCh37	single base substitution	C	C	A	gccgaggcaggtggatcacgaggtcaggagatcaagaccatcctggctaacagggtgaaaccccgtctctactaaatatacaaaaattagccaggtgggggggcgggcgcctgtagtccca
3	15782531	15782531	GRCh37	single base substitution	C	C	A	gccgaggcaggtggatcacgaggtcaggagatcaagaccatcctggctaacagggtgaaaccccgtctctactaaatatacaaaaattagccaggtgggggggcgggcgcctgtagtccca
4	158667047	158667047	GRCh37	single base substitution	G	G	A	caatgagctaaataaatgtctattctttataaattactcagtctgtagtattctgttatagcagcagaaaacagactaaggcaaacctgcaagacattatccgaattgatataagccagat
8	121147242	121147242	GRCh37	single base substitution	A	A	C	ccagcctgggtgacagagtaagtgagattccatcacaaaaaacaaacaaacaaacaaaaaaCAGATGAACAATCCTATAGAAAAATGACCAAGGATATGCTAGAGAGTTCACCGAACAAAA
8	121147242	121147242	GRCh37	single base substitution	A	A	C	ccagcctgggtgacagagtaagtgagattccatcacaaaaaacaaacaaacaaacaaaaaaCAGATGAACAATCCTATAGAAAAATGACCAAGGATATGCTAGAGAGTTCACCGAACAAAA
8	121147242	121147242	GRCh37	single base substitution	A	A	C	ccagcctgggtgacagagtaagtgagattccatcacaaaaaacaaacaaacaaacaaaaaaCAGATGAACAATCCTATAGAAAAATGACCAAGGATATGCTAGAGAGTTCACCGAACAAAA
8	121147242	121147242	GRCh37	single base substitution	A	A	C	ccagcctgggtgacagagtaagtgagattccatcacaaaaaacaaacaaacaaacaaaaaaCAGATGAACAATCCTATAGAAAAATGACCAAGGATATGCTAGAGAGTTCACCGAACAAAA
8	121147242	121147242	GRCh37	single base substitution	A	A	C	ccagcctgggtgacagagtaagtgagattccatcacaaaaaacaaacaaacaaacaaaaaaCAGATGAACAATCCTATAGAAAAATGACCAAGGATATGCTAGAGAGTTCACCGAACAAAA
8	121147242	121147242	GRCh37	single base substitution	A	A	C	ccagcctgggtgacagagtaagtgagattccatcacaaaaaacaaacaaacaaacaaaaaaCAGATGAACAATCCTATAGAAAAATGACCAAGGATATGCTAGAGAGTTCACCGAACAAAA
2	233207239	233207239	GRCh37	insertion of <=200bp	-	-	A	ctgtttgatactttaaactacattcacatataacttggacaaaagtaaaaACTGAAGTTGAAAAAAATGTATTCATGCTAATAGCACAGGAATGATCCACAATTGGATTCCAAGGCTTCTT
2	233207239	233207239	GRCh37	insertion of <=200bp	-	-	A	ctgtttgatactttaaactacattcacatataacttggacaaaagtaaaaACTGAAGTTGAAAAAAATGTATTCATGCTAATAGCACAGGAATGATCCACAATTGGATTCCAAGGCTTCTT
2	233207239	233207239	GRCh37	insertion of <=200bp	-	-	A	ctgtttgatactttaaactacattcacatataacttggacaaaagtaaaaACTGAAGTTGAAAAAAATGTATTCATGCTAATAGCACAGGAATGATCCACAATTGGATTCCAAGGCTTCTT
12	116322529	116322530	GRCh37	deletion of <=200bp	GT	GT	-	CTACCAAAACTTAATATTGATTTTATTTtagagaaagaaggtgctatgaggtaggaaggggtgtgtgtgtgtgtgtgtgtgtgtgtgtttgaataccagctctgccaccttccaacctgaac
1	32156808	32156808	GRCh37	single base substitution	G	G	T	CATGGAGCTCCCCACGTGACCACACTCCCACCTATGCTCACCTTGTCTCCCTTGGGGCCTGGTGGGCCACCTGGATCCCCCTGAGGGCAGAAACAGAGTCACGTGGAAGTTTCCAGGGACC
1	32156808	32156808	GRCh37	single base substitution	G	G	T	CATGGAGCTCCCCACGTGACCACACTCCCACCTATGCTCACCTTGTCTCCCTTGGGGCCTGGTGGGCCACCTGGATCCCCCTGAGGGCAGAAACAGAGTCACGTGGAAGTTTCCAGGGACC
1	32156808	32156808	GRCh37	single base substitution	G	G	T	CATGGAGCTCCCCACGTGACCACACTCCCACCTATGCTCACCTTGTCTCCCTTGGGGCCTGGTGGGCCACCTGGATCCCCCTGAGGGCAGAAACAGAGTCACGTGGAAGTTTCCAGGGACC
1	32156808	32156808	GRCh37	single base substitution	G	G	T	CATGGAGCTCCCCACGTGACCACACTCCCACCTATGCTCACCTTGTCTCCCTTGGGGCCTGGTGGGCCACCTGGATCCCCCTGAGGGCAGAAACAGAGTCACGTGGAAGTTTCCAGGGACC
1	32156808	32156808	GRCh37	single base substitution	G	G	T	CATGGAGCTCCCCACGTGACCACACTCCCACCTATGCTCACCTTGTCTCCCTTGGGGCCTGGTGGGCCACCTGGATCCCCCTGAGGGCAGAAACAGAGTCACGTGGAAGTTTCCAGGGACC
1	32156808	32156808	GRCh37	single base substitution	G	G	T	CATGGAGCTCCCCACGTGACCACACTCCCACCTATGCTCACCTTGTCTCCCTTGGGGCCTGGTGGGCCACCTGGATCCCCCTGAGGGCAGAAACAGAGTCACGTGGAAGTTTCCAGGGACC
1	32156808	32156808	GRCh37	single base substitution	G	G	T	CATGGAGCTCCCCACGTGACCACACTCCCACCTATGCTCACCTTGTCTCCCTTGGGGCCTGGTGGGCCACCTGGATCCCCCTGAGGGCAGAAACAGAGTCACGTGGAAGTTTCCAGGGACC
13	106698558	106698558	GRCh37	single base substitution	C	C	T	GATATGGAGACAGTGCACGAGAGGAAATGTACCCTAGTCAtattattattattattattactattactattattattattgagacagagtctcgcactgtcgcccaggctggagtgcaatg
3	176443991	176443991	GRCh37	single base substitution	G	G	A	acaaaaaaaaacaaaaaaaaaaagaaTGGAAGCTACCGTTACAATCCACCACTGAAGAACGAACAAACAAGAAGATATCCTCTTGTTCTGAAACAAGAGGCTGgtgctataatagagatag
1	48795815	48795815	GRCh37	single base substitution	T	T	G	tgcatgccagccaggcctcagcagcaacttccagcccagcagccgtactttggttcaaacttggtcagccaatcctcccacccccaccactggtagccagctggacaatgcttactagagt
1	48795815	48795815	GRCh37	single base substitution	T	T	G	tgcatgccagccaggcctcagcagcaacttccagcccagcagccgtactttggttcaaacttggtcagccaatcctcccacccccaccactggtagccagctggacaatgcttactagagt
1	48795815	48795815	GRCh37	single base substitution	T	T	G	tgcatgccagccaggcctcagcagcaacttccagcccagcagccgtactttggttcaaacttggtcagccaatcctcccacccccaccactggtagccagctggacaatgcttactagagt
1	48795815	48795815	GRCh37	single base substitution	T	T	G	tgcatgccagccaggcctcagcagcaacttccagcccagcagccgtactttggttcaaacttggtcagccaatcctcccacccccaccactggtagccagctggacaatgcttactagagt
1	48795815	48795815	GRCh37	single base substitution	T	T	G	tgcatgccagccaggcctcagcagcaacttccagcccagcagccgtactttggttcaaacttggtcagccaatcctcccacccccaccactggtagccagctggacaatgcttactagagt
1	48795815	48795815	GRCh37	single base substitution	T	T	G	tgcatgccagccaggcctcagcagcaacttccagcccagcagccgtactttggttcaaacttggtcagccaatcctcccacccccaccactggtagccagctggacaatgcttactagagt
1	48795815	48795815	GRCh37	single base substitution	T	T	G	tgcatgccagccaggcctcagcagcaacttccagcccagcagccgtactttggttcaaacttggtcagccaatcctcccacccccaccactggtagccagctggacaatgcttactagagt
14	47239335	47239335	GRCh37	single base substitution	A	A	C	tctcctgaagttatatcaaaaatcaagtcaatatttaatttaaaataactatgaatgtgtaactagaatttaagtagtgcactacaattacatttatttccttgtaaaatcatttttccct
7	103380585	103380585	GRCh37	insertion of <=200bp	-	-	A	ctcattctaccttctacctttgcactaataagacacctgacacttagctcaaaaacaaacaaaaaaaaatagaagagacaagccagagttgactgaaattaagtttccaccaacatggtag
7	103380585	103380585	GRCh37	insertion of <=200bp	-	-	A	ctcattctaccttctacctttgcactaataagacacctgacacttagctcaaaaacaaacaaaaaaaaatagaagagacaagccagagttgactgaaattaagtttccaccaacatggtag
7	103380585	103380585	GRCh37	insertion of <=200bp	-	-	A	ctcattctaccttctacctttgcactaataagacacctgacacttagctcaaaaacaaacaaaaaaaaatagaagagacaagccagagttgactgaaattaagtttccaccaacatggtag
4	27474862	27474862	GRCh37	single base substitution	G	G	A	aagcagttcattataatattttaacggtggttttaggatcaagcctgtgcgggacaagagggcaggagtaaaccctatagctggaagccccagagttgccatgcccctcaccgtagtttac
5	16857902	16857902	GRCh37	single base substitution	C	C	T	ACCTCCTCTCACTGGGAAAACAAAGCAATTGGGCTTAACAACAGACTCATCCTGGCTGGTCGCACTGGTTGCAAAGAGTCCTGGGCTCACCTCCAGGGAGGCTGTACCATTTGGTGTGGCA
5	16857902	16857902	GRCh37	single base substitution	C	C	T	ACCTCCTCTCACTGGGAAAACAAAGCAATTGGGCTTAACAACAGACTCATCCTGGCTGGTCGCACTGGTTGCAAAGAGTCCTGGGCTCACCTCCAGGGAGGCTGTACCATTTGGTGTGGCA
5	16857902	16857902	GRCh37	single base substitution	C	C	T	ACCTCCTCTCACTGGGAAAACAAAGCAATTGGGCTTAACAACAGACTCATCCTGGCTGGTCGCACTGGTTGCAAAGAGTCCTGGGCTCACCTCCAGGGAGGCTGTACCATTTGGTGTGGCA
5	16857902	16857902	GRCh37	single base substitution	C	C	T	ACCTCCTCTCACTGGGAAAACAAAGCAATTGGGCTTAACAACAGACTCATCCTGGCTGGTCGCACTGGTTGCAAAGAGTCCTGGGCTCACCTCCAGGGAGGCTGTACCATTTGGTGTGGCA
5	16857902	16857902	GRCh37	single base substitution	C	C	T	ACCTCCTCTCACTGGGAAAACAAAGCAATTGGGCTTAACAACAGACTCATCCTGGCTGGTCGCACTGGTTGCAAAGAGTCCTGGGCTCACCTCCAGGGAGGCTGTACCATTTGGTGTGGCA
2	237768243	237768243	GRCh37	deletion of <=200bp	T	T	-	TTATTCCTGCTTTTATTAATACTTATAAGTATCATTCTCTATATAGCCCCCACCAAAGGCttttttttttttctttgagatggagtctcactttgtcacccaggctggagtgcagtggtgc
4	70308516	70308516	GRCh37	insertion of <=200bp	-	-	A	AGAGAGGCATAGTGATCATTGTAACATATGAAAACGATTTTTATAGTATActtttctatgaaaaaaatatttttagcaacaattggttataaaacaaattattttaatgtctagaaaataa
4	70308516	70308516	GRCh37	insertion of <=200bp	-	-	A	AGAGAGGCATAGTGATCATTGTAACATATGAAAACGATTTTTATAGTATActtttctatgaaaaaaatatttttagcaacaattggttataaaacaaattattttaatgtctagaaaataa
4	64950492	64950492	GRCh37	single base substitution	A	A	G	ATGGAAGTTAAGAAAACACATGGTAGTAGATAGAGGTACTCTTGGAAAAAATATATTAACATTATTTTCTGTTTATTATTTCATCCTTTGTTATAATCTTAGACAATATAAACATATGTGC
X	93818755	93818755	GRCh37	single base substitution	T	T	A	gtttgctgtattccataaattttgatatgttttattactattttcatttgtttcaaaaaattttaatttttaaattttttttattgaccaactagtcattcaggagcatattgattaattt
12	26266319	26266319	GRCh37	single base substitution	T	T	C	GCCTTGTGCTTTGTTAATGTCTGTTAGCTTCCAGCAGCCTGTCTCCAGGGTGGCACTCACTGTGCCATTTAGACTGGAGAGATTACAACCATTCTGTAATGTCTTAGCAAATACTGGCACC
19	29107698	29107698	GRCh37	single base substitution	T	T	C	AGAAGACAGAATTCTCATTGGGACCCCCAAGAACAGAGGAAAGAATAGATGAATGGATGGTGTTaaattaatatgttaagaccctaccccccagatggatggtattaagacagtgggtctt
19	29107698	29107698	GRCh37	single base substitution	T	T	C	AGAAGACAGAATTCTCATTGGGACCCCCAAGAACAGAGGAAAGAATAGATGAATGGATGGTGTTaaattaatatgttaagaccctaccccccagatggatggtattaagacagtgggtctt
19	29107698	29107698	GRCh37	single base substitution	T	T	C	AGAAGACAGAATTCTCATTGGGACCCCCAAGAACAGAGGAAAGAATAGATGAATGGATGGTGTTaaattaatatgttaagaccctaccccccagatggatggtattaagacagtgggtctt
19	29107698	29107698	GRCh37	single base substitution	T	T	C	AGAAGACAGAATTCTCATTGGGACCCCCAAGAACAGAGGAAAGAATAGATGAATGGATGGTGTTaaattaatatgttaagaccctaccccccagatggatggtattaagacagtgggtctt
4	40412647	40412647	GRCh37	single base substitution	A	A	T	actaggattacaggcatgagccactgtgcctggccaaattacatattttttgtaaaaaaaatttttttttacaaaaagtggaaacaatacaaatatttatcaactgcggaactgagaaaat
9	112364361	112364361	GRCh37	deletion of <=200bp	T	T	-	ctcagcctcctgagtagctgagactacaggcacgtgccaccacacctggctaatttttgcttttttttttttgtagcagtgaggttttgccatgttgcctaggctggtcttgaactcctgg
7	55243677	55243677	GRCh37	single base substitution	A	A	T	GATGAATTGATATAATACAATAAAAAATCTGTAAAATTGATGATATACTTATCAAGAAAAATTAGCTTTCATTTTAACGGTTTACAAATTGAGTCAAGTCCTAGTAACAAAATGTTAAGTC
7	55243677	55243677	GRCh37	single base substitution	A	A	T	GATGAATTGATATAATACAATAAAAAATCTGTAAAATTGATGATATACTTATCAAGAAAAATTAGCTTTCATTTTAACGGTTTACAAATTGAGTCAAGTCCTAGTAACAAAATGTTAAGTC
7	55243677	55243677	GRCh37	single base substitution	A	A	T	GATGAATTGATATAATACAATAAAAAATCTGTAAAATTGATGATATACTTATCAAGAAAAATTAGCTTTCATTTTAACGGTTTACAAATTGAGTCAAGTCCTAGTAACAAAATGTTAAGTC
7	55243677	55243677	GRCh37	single base substitution	A	A	T	GATGAATTGATATAATACAATAAAAAATCTGTAAAATTGATGATATACTTATCAAGAAAAATTAGCTTTCATTTTAACGGTTTACAAATTGAGTCAAGTCCTAGTAACAAAATGTTAAGTC
7	55243677	55243677	GRCh37	single base substitution	A	A	T	GATGAATTGATATAATACAATAAAAAATCTGTAAAATTGATGATATACTTATCAAGAAAAATTAGCTTTCATTTTAACGGTTTACAAATTGAGTCAAGTCCTAGTAACAAAATGTTAAGTC
7	55243677	55243677	GRCh37	single base substitution	A	A	T	GATGAATTGATATAATACAATAAAAAATCTGTAAAATTGATGATATACTTATCAAGAAAAATTAGCTTTCATTTTAACGGTTTACAAATTGAGTCAAGTCCTAGTAACAAAATGTTAAGTC
3	16108099	16108099	GRCh37	deletion of <=200bp	T	T	-	aactcaacatagtattcaacatgcagcaaactcaagttttgctcttagaactttgcagaatttttttttccctaatattttccatctgtggttgattgaatccatggatgtaaaacccatg
5	38217260	38217260	GRCh37	insertion of <=200bp	-	-	A	TATACATGATATAAGGAGCACTGGAAAAAGAAGCACAATTCTGCTGGCTAAACCCCCTTGAAAAAAAAAATGAGCAACAATTATGACAAAATTAAGACACTGGATTTTAAAAAGCACTGAT
14	98908418	98908418	GRCh37	single base substitution	C	C	T	ctctgagcttaggaaacccaaatgttttataattaacagtaaggctgctagctctttcctctagagggaaacactatcctataaacaactttagacagatagacctgaacaaggagcagtc
4	14126665	14126665	GRCh37	single base substitution	A	A	G	GGAAAGAAACTGAAGAAGTGTCAGAGTCGCTAATGTTGGGGAAAGAGAAAGAAACATGCTATTGTTTACATGAGCTGTAGTTTGTAGCTGTACACAGACCATACTTTAAGATATTGCCAGG
4	14126665	14126665	GRCh37	single base substitution	A	A	G	GGAAAGAAACTGAAGAAGTGTCAGAGTCGCTAATGTTGGGGAAAGAGAAAGAAACATGCTATTGTTTACATGAGCTGTAGTTTGTAGCTGTACACAGACCATACTTTAAGATATTGCCAGG
4	14126665	14126665	GRCh37	single base substitution	A	A	G	GGAAAGAAACTGAAGAAGTGTCAGAGTCGCTAATGTTGGGGAAAGAGAAAGAAACATGCTATTGTTTACATGAGCTGTAGTTTGTAGCTGTACACAGACCATACTTTAAGATATTGCCAGG
4	14126665	14126665	GRCh37	single base substitution	A	A	G	GGAAAGAAACTGAAGAAGTGTCAGAGTCGCTAATGTTGGGGAAAGAGAAAGAAACATGCTATTGTTTACATGAGCTGTAGTTTGTAGCTGTACACAGACCATACTTTAAGATATTGCCAGG
4	14126665	14126665	GRCh37	single base substitution	A	A	G	GGAAAGAAACTGAAGAAGTGTCAGAGTCGCTAATGTTGGGGAAAGAGAAAGAAACATGCTATTGTTTACATGAGCTGTAGTTTGTAGCTGTACACAGACCATACTTTAAGATATTGCCAGG
7	140552262	140552262	GRCh37	single base substitution	T	T	C	AAAACCAAAAACCAAACAAACAAACAAAACACACAgcagaagctcaagctccatctcagatctactgaactttaacaaaatgattcatatgcatattaaagtctgagaagcagtgATAGAG
7	140552262	140552262	GRCh37	single base substitution	T	T	C	AAAACCAAAAACCAAACAAACAAACAAAACACACAgcagaagctcaagctccatctcagatctactgaactttaacaaaatgattcatatgcatattaaagtctgagaagcagtgATAGAG
7	140552262	140552262	GRCh37	single base substitution	T	T	C	AAAACCAAAAACCAAACAAACAAACAAAACACACAgcagaagctcaagctccatctcagatctactgaactttaacaaaatgattcatatgcatattaaagtctgagaagcagtgATAGAG
3	88271862	88271862	GRCh37	deletion of <=200bp	T	T	-	AAAATAAAATTCAGGACTTAGTTAGAGGAGCAGGAGAAAAGGAGAAAAAAATAGGGCTGCTTTTTTTTTTTCACCTGCAGTGCTCCTCCCTTGCAATGCTTAAGGACACCTGCTAGTCTAA
14	42616187	42616187	GRCh37	single base substitution	G	G	T	caaaactccttattttgttgtctttctcctggaaaagcctccttcagctatctttttaggggtatttgctgatgacaaattatcttagattttttttatatgagaatgtcttcatttgctc
14	82439780	82439780	GRCh37	single base substitution	T	T	G	GGTCCCTCCTCTCATTCGCTTATCTCCTCTAGTTTCAGATGACCCCATTTGCATTCTAGCTGACCTGCATTCAAGTTGGGAAACTTGAGTCCTCATTCACCAGGGCAGTCCCAAGATCTGT
11	8342520	8342520	GRCh37	single base substitution	A	A	G	AGGGGTTCCTATGTGTGGGAGGCAGTCGGGGAAACAAAGATGAAAAAAGTGGGTTTTGGTAATGATTGGGGAGACTTGAGTATATATAGTTACCTATTGATTTAATTTATATCCTACTTTC
2	80155580	80155580	GRCh37	single base substitution	T	T	C	agtgagccactgactgtaccttcaaggaaattataccttgtagtgTCCAGAAATATACTATTCTATTCATTATTTCTGATTTGAAATAACTACATTTTGAACATTGTGGTCGTTCAGGTTG
2	80155580	80155580	GRCh37	single base substitution	T	T	C	agtgagccactgactgtaccttcaaggaaattataccttgtagtgTCCAGAAATATACTATTCTATTCATTATTTCTGATTTGAAATAACTACATTTTGAACATTGTGGTCGTTCAGGTTG
2	80155580	80155580	GRCh37	single base substitution	T	T	C	agtgagccactgactgtaccttcaaggaaattataccttgtagtgTCCAGAAATATACTATTCTATTCATTATTTCTGATTTGAAATAACTACATTTTGAACATTGTGGTCGTTCAGGTTG
2	80155580	80155580	GRCh37	single base substitution	T	T	C	agtgagccactgactgtaccttcaaggaaattataccttgtagtgTCCAGAAATATACTATTCTATTCATTATTTCTGATTTGAAATAACTACATTTTGAACATTGTGGTCGTTCAGGTTG
2	80155580	80155580	GRCh37	single base substitution	T	T	C	agtgagccactgactgtaccttcaaggaaattataccttgtagtgTCCAGAAATATACTATTCTATTCATTATTTCTGATTTGAAATAACTACATTTTGAACATTGTGGTCGTTCAGGTTG
2	80155580	80155580	GRCh37	single base substitution	T	T	C	agtgagccactgactgtaccttcaaggaaattataccttgtagtgTCCAGAAATATACTATTCTATTCATTATTTCTGATTTGAAATAACTACATTTTGAACATTGTGGTCGTTCAGGTTG
X	50335344	50335344	GRCh37	single base substitution	G	G	A	ctgctatcactgggtttggggtgggcctgggattctgcctaataaCTTCTTGGATTGTTAGTGGCTTTTATTTATTATTTTCAAGttacaataactgcaagcaagataatactgttcccat
X	50335344	50335344	GRCh37	single base substitution	G	G	A	ctgctatcactgggtttggggtgggcctgggattctgcctaataaCTTCTTGGATTGTTAGTGGCTTTTATTTATTATTTTCAAGttacaataactgcaagcaagataatactgttcccat
X	50335344	50335344	GRCh37	single base substitution	G	G	A	ctgctatcactgggtttggggtgggcctgggattctgcctaataaCTTCTTGGATTGTTAGTGGCTTTTATTTATTATTTTCAAGttacaataactgcaagcaagataatactgttcccat
X	50335344	50335344	GRCh37	single base substitution	G	G	A	ctgctatcactgggtttggggtgggcctgggattctgcctaataaCTTCTTGGATTGTTAGTGGCTTTTATTTATTATTTTCAAGttacaataactgcaagcaagataatactgttcccat
5	83482470	83482470	GRCh37	single base substitution	T	T	C	ATTTAATTCTAGGATTTCCTAGTGGCAACATATTAAAACATGAAAATTAAGAATCGGCCATATTCTTAATTTTAGCAGCCAAAACTATAGTACATTTGAGGCATCTCATATAGTTTCTATA
5	83482470	83482470	GRCh37	single base substitution	T	T	C	ATTTAATTCTAGGATTTCCTAGTGGCAACATATTAAAACATGAAAATTAAGAATCGGCCATATTCTTAATTTTAGCAGCCAAAACTATAGTACATTTGAGGCATCTCATATAGTTTCTATA
X	49704838	49704838	GRCh37	single base substitution	A	A	G	gTCCTGGTTTTCCTGGGCCCCTGTTTATTCCTATTCCATCTGATTCATACTCcactctccaaagtgtcctggttttgacaattaaatcatttggtcaATAAagggttgttacaaaaagtta
X	49704838	49704838	GRCh37	single base substitution	A	A	G	gTCCTGGTTTTCCTGGGCCCCTGTTTATTCCTATTCCATCTGATTCATACTCcactctccaaagtgtcctggttttgacaattaaatcatttggtcaATAAagggttgttacaaaaagtta
X	49704838	49704838	GRCh37	single base substitution	A	A	G	gTCCTGGTTTTCCTGGGCCCCTGTTTATTCCTATTCCATCTGATTCATACTCcactctccaaagtgtcctggttttgacaattaaatcatttggtcaATAAagggttgttacaaaaagtta
17	39295049	39295049	GRCh37	single base substitution	T	T	C	CAAACTATTCCGTTAGTTGGTTTCTTCTAAGTCCCCATATTTCTCTATGAAAATTCATTTTTGTAGAATTTATTGACCAAGACCATGTGCCCCAAGACCATGCTATTAAATACACACCACA
17	39295049	39295049	GRCh37	single base substitution	T	T	C	CAAACTATTCCGTTAGTTGGTTTCTTCTAAGTCCCCATATTTCTCTATGAAAATTCATTTTTGTAGAATTTATTGACCAAGACCATGTGCCCCAAGACCATGCTATTAAATACACACCACA
11	119161040	119161040	GRCh37	single base substitution	G	G	T	ttctgggctcaagaggtttgcccgccttggcctcccagagtgcagggattataggcgaaagccactgtgcccagccCACTTTTAATTTTTTAAAAAGATACTTggctgggcgcagtggctc
11	119161040	119161040	GRCh37	single base substitution	G	G	T	ttctgggctcaagaggtttgcccgccttggcctcccagagtgcagggattataggcgaaagccactgtgcccagccCACTTTTAATTTTTTAAAAAGATACTTggctgggcgcagtggctc
4	162425025	162425025	GRCh37	single base substitution	A	A	G	GGATAAGCAAGTCTTGTTCTAGTTGAACATAATATAAAGACTTTATTGAGGTGCAATGATATGATTTTGGgccaagcccaaactgttttcctaatactactaagatgtcattcacattttt
4	162425025	162425025	GRCh37	single base substitution	A	A	G	GGATAAGCAAGTCTTGTTCTAGTTGAACATAATATAAAGACTTTATTGAGGTGCAATGATATGATTTTGGgccaagcccaaactgttttcctaatactactaagatgtcattcacattttt
4	162425025	162425025	GRCh37	single base substitution	A	A	G	GGATAAGCAAGTCTTGTTCTAGTTGAACATAATATAAAGACTTTATTGAGGTGCAATGATATGATTTTGGgccaagcccaaactgttttcctaatactactaagatgtcattcacattttt
4	162425025	162425025	GRCh37	single base substitution	A	A	G	GGATAAGCAAGTCTTGTTCTAGTTGAACATAATATAAAGACTTTATTGAGGTGCAATGATATGATTTTGGgccaagcccaaactgttttcctaatactactaagatgtcattcacattttt
4	162425025	162425025	GRCh37	single base substitution	A	A	G	GGATAAGCAAGTCTTGTTCTAGTTGAACATAATATAAAGACTTTATTGAGGTGCAATGATATGATTTTGGgccaagcccaaactgttttcctaatactactaagatgtcattcacattttt
1	238079373	238079373	GRCh37	single base substitution	T	T	C	cccctgtccagtggacacgtgactcacgtgaccttacctatcattggagatgactcacactctttaccctgccccttttgctttgtatctgataaataacagtgcagccagacattcgggg
X	42903469	42903470	GRCh37	deletion of <=200bp	CA	CA	-	attgatgggcatttaggttgattccaagtctttgctatATTCAATCATTTTTAAACTATGcacacacacacacacacacacacacacacacacacaaacaccacagatctttggcgttcaat
12	79990812	79990812	GRCh37	single base substitution	C	C	A	actaataataaagcaagatgatcagtaaaataaggtcagtgatggatactatgagaaCTACGATAGGACAGATCTCCCAGATTATCttttttttttttttttttgagatggggtctcactc
12	79990812	79990812	GRCh37	single base substitution	C	C	A	actaataataaagcaagatgatcagtaaaataaggtcagtgatggatactatgagaaCTACGATAGGACAGATCTCCCAGATTATCttttttttttttttttttgagatggggtctcactc
12	79990812	79990812	GRCh37	single base substitution	C	C	A	actaataataaagcaagatgatcagtaaaataaggtcagtgatggatactatgagaaCTACGATAGGACAGATCTCCCAGATTATCttttttttttttttttttgagatggggtctcactc
12	79990812	79990812	GRCh37	single base substitution	C	C	A	actaataataaagcaagatgatcagtaaaataaggtcagtgatggatactatgagaaCTACGATAGGACAGATCTCCCAGATTATCttttttttttttttttttgagatggggtctcactc
12	79990812	79990812	GRCh37	single base substitution	C	C	A	actaataataaagcaagatgatcagtaaaataaggtcagtgatggatactatgagaaCTACGATAGGACAGATCTCCCAGATTATCttttttttttttttttttgagatggggtctcactc
8	43078487	43078487	GRCh37	single base substitution	G	G	T	TCTTGCTTTCCACGATCCCTTGGAGGCAACAGGAAGAGGCTCCCAAGGAGGGAGCAGGAAGGGCTGAGTCCAGACTGAGGGGTTGGCAGCAGAGCACACGCGTCTTGCCGGAGTCTGTGCT
8	43078487	43078487	GRCh37	single base substitution	G	G	T	TCTTGCTTTCCACGATCCCTTGGAGGCAACAGGAAGAGGCTCCCAAGGAGGGAGCAGGAAGGGCTGAGTCCAGACTGAGGGGTTGGCAGCAGAGCACACGCGTCTTGCCGGAGTCTGTGCT
11	34226473	34226473	GRCh37	single base substitution	C	C	T	TAGGGGCCAGAATGAGAAGTAGCTCACTCGTAGCTGTGGTTTTAAGCACGTGGAGACCATCGTTTCTTGGAGGTACTCAAGAAACTGGCCTTCTTGGGCTCCTGGATCATAGAAGCATTCA
11	34226473	34226473	GRCh37	single base substitution	C	C	T	TAGGGGCCAGAATGAGAAGTAGCTCACTCGTAGCTGTGGTTTTAAGCACGTGGAGACCATCGTTTCTTGGAGGTACTCAAGAAACTGGCCTTCTTGGGCTCCTGGATCATAGAAGCATTCA
11	34226473	34226473	GRCh37	single base substitution	C	C	T	TAGGGGCCAGAATGAGAAGTAGCTCACTCGTAGCTGTGGTTTTAAGCACGTGGAGACCATCGTTTCTTGGAGGTACTCAAGAAACTGGCCTTCTTGGGCTCCTGGATCATAGAAGCATTCA
7	147361059	147361059	GRCh37	single base substitution	A	A	C	CTCattaattctttgtaccaacatttgctgaatatgtactttgtgtaagtcactttgttaagctctctggaAAATAAAAACAAAGTTCAATTTTCTGTGTAGTAAAACGTGTTTAACCACA
7	147361059	147361059	GRCh37	single base substitution	A	A	C	CTCattaattctttgtaccaacatttgctgaatatgtactttgtgtaagtcactttgttaagctctctggaAAATAAAAACAAAGTTCAATTTTCTGTGTAGTAAAACGTGTTTAACCACA
6	114761213	114761213	GRCh37	single base substitution	T	T	A	CAAAAAAACAGTGTCATATGAATATAATATAGTTATACTGGAAGAAGAAGAGCTGCAAAATGTTTCTAGGAAACCTTATGAAGAAAAATACTGTAATTCTAATGTCTTTCTATCAACATAG
6	114761213	114761213	GRCh37	single base substitution	T	T	A	CAAAAAAACAGTGTCATATGAATATAATATAGTTATACTGGAAGAAGAAGAGCTGCAAAATGTTTCTAGGAAACCTTATGAAGAAAAATACTGTAATTCTAATGTCTTTCTATCAACATAG
1	61353050	61353050	GRCh37	single base substitution	T	T	C	TGAGGTGCAGGGTGGCATGGAGGGGTCTTAGAGGAATACCATTACCTTGCCAGCTTTCGATCAAGATGTACAGTTTTTCCTTATGGGGAAACCAGTAGGGCATTCAGCCCACCAAGCTAGT
17	59265186	59265186	GRCh37	single base substitution	T	T	C	AGGTTAAGAGTGGATGGGGTCATTTGCTATTAACCTAAGATTAGCAGCTAAGGttttttttttctttctttctttctttcGTTTTAACAGATTTCCTCCATTTGTATAACATGCCAAATTA
17	59265186	59265186	GRCh37	single base substitution	T	T	C	AGGTTAAGAGTGGATGGGGTCATTTGCTATTAACCTAAGATTAGCAGCTAAGGttttttttttctttctttctttctttcGTTTTAACAGATTTCCTCCATTTGTATAACATGCCAAATTA
17	59265186	59265186	GRCh37	single base substitution	T	T	C	AGGTTAAGAGTGGATGGGGTCATTTGCTATTAACCTAAGATTAGCAGCTAAGGttttttttttctttctttctttctttcGTTTTAACAGATTTCCTCCATTTGTATAACATGCCAAATTA
17	59265186	59265186	GRCh37	single base substitution	T	T	C	AGGTTAAGAGTGGATGGGGTCATTTGCTATTAACCTAAGATTAGCAGCTAAGGttttttttttctttctttctttctttcGTTTTAACAGATTTCCTCCATTTGTATAACATGCCAAATTA
17	59265186	59265186	GRCh37	single base substitution	T	T	C	AGGTTAAGAGTGGATGGGGTCATTTGCTATTAACCTAAGATTAGCAGCTAAGGttttttttttctttctttctttctttcGTTTTAACAGATTTCCTCCATTTGTATAACATGCCAAATTA
17	59265186	59265186	GRCh37	single base substitution	T	T	C	AGGTTAAGAGTGGATGGGGTCATTTGCTATTAACCTAAGATTAGCAGCTAAGGttttttttttctttctttctttctttcGTTTTAACAGATTTCCTCCATTTGTATAACATGCCAAATTA
17	59265186	59265186	GRCh37	single base substitution	T	T	C	AGGTTAAGAGTGGATGGGGTCATTTGCTATTAACCTAAGATTAGCAGCTAAGGttttttttttctttctttctttctttcGTTTTAACAGATTTCCTCCATTTGTATAACATGCCAAATTA
17	59265186	59265186	GRCh37	single base substitution	T	T	C	AGGTTAAGAGTGGATGGGGTCATTTGCTATTAACCTAAGATTAGCAGCTAAGGttttttttttctttctttctttctttcGTTTTAACAGATTTCCTCCATTTGTATAACATGCCAAATTA
17	59265186	59265186	GRCh37	single base substitution	T	T	C	AGGTTAAGAGTGGATGGGGTCATTTGCTATTAACCTAAGATTAGCAGCTAAGGttttttttttctttctttctttctttcGTTTTAACAGATTTCCTCCATTTGTATAACATGCCAAATTA
17	59265186	59265186	GRCh37	single base substitution	T	T	C	AGGTTAAGAGTGGATGGGGTCATTTGCTATTAACCTAAGATTAGCAGCTAAGGttttttttttctttctttctttctttcGTTTTAACAGATTTCCTCCATTTGTATAACATGCCAAATTA
17	59265186	59265186	GRCh37	single base substitution	T	T	C	AGGTTAAGAGTGGATGGGGTCATTTGCTATTAACCTAAGATTAGCAGCTAAGGttttttttttctttctttctttctttcGTTTTAACAGATTTCCTCCATTTGTATAACATGCCAAATTA
7	97035474	97035474	GRCh37	single base substitution	T	T	C	GACTCCTCCAGCTCCTGCTGGCAATAAACCTCCCACGTTTGACACAGAAACAATAGCCGGTTCAAACAAGAAGCCGTTACATTTCAAATTCTGGAGACTGTTTTCAACATTAATTCAAGTA
4	60525587	60525587	GRCh37	single base substitution	A	A	C	cataaacagaaccaaagacaaaaaccacatgattatctcaatagatgcagaaagagccttagaaaaaattcaacatcctgtttttatccatgttaaaaactctcaataaactaggtattat
21	17641268	17641268	GRCh37	single base substitution	C	C	T	ACATAATAAACAGAATTAGAAAAACTGGGCAAGATACAAATATTAGCTTTTCAGGTCAGACCATAGCACAAAAGGAGATAGCAAAGTAAGATTTCAGTTTGGGATTAAAACCTCTTAAAAA
21	17641268	17641268	GRCh37	single base substitution	C	C	T	ACATAATAAACAGAATTAGAAAAACTGGGCAAGATACAAATATTAGCTTTTCAGGTCAGACCATAGCACAAAAGGAGATAGCAAAGTAAGATTTCAGTTTGGGATTAAAACCTCTTAAAAA
21	17641268	17641268	GRCh37	single base substitution	C	C	T	ACATAATAAACAGAATTAGAAAAACTGGGCAAGATACAAATATTAGCTTTTCAGGTCAGACCATAGCACAAAAGGAGATAGCAAAGTAAGATTTCAGTTTGGGATTAAAACCTCTTAAAAA
21	17641268	17641268	GRCh37	single base substitution	C	C	T	ACATAATAAACAGAATTAGAAAAACTGGGCAAGATACAAATATTAGCTTTTCAGGTCAGACCATAGCACAAAAGGAGATAGCAAAGTAAGATTTCAGTTTGGGATTAAAACCTCTTAAAAA
21	17641268	17641268	GRCh37	single base substitution	C	C	T	ACATAATAAACAGAATTAGAAAAACTGGGCAAGATACAAATATTAGCTTTTCAGGTCAGACCATAGCACAAAAGGAGATAGCAAAGTAAGATTTCAGTTTGGGATTAAAACCTCTTAAAAA
21	17641268	17641268	GRCh37	single base substitution	C	C	T	ACATAATAAACAGAATTAGAAAAACTGGGCAAGATACAAATATTAGCTTTTCAGGTCAGACCATAGCACAAAAGGAGATAGCAAAGTAAGATTTCAGTTTGGGATTAAAACCTCTTAAAAA
21	17641268	17641268	GRCh37	single base substitution	C	C	T	ACATAATAAACAGAATTAGAAAAACTGGGCAAGATACAAATATTAGCTTTTCAGGTCAGACCATAGCACAAAAGGAGATAGCAAAGTAAGATTTCAGTTTGGGATTAAAACCTCTTAAAAA
21	17641268	17641268	GRCh37	single base substitution	C	C	T	ACATAATAAACAGAATTAGAAAAACTGGGCAAGATACAAATATTAGCTTTTCAGGTCAGACCATAGCACAAAAGGAGATAGCAAAGTAAGATTTCAGTTTGGGATTAAAACCTCTTAAAAA
21	17641268	17641268	GRCh37	single base substitution	C	C	T	ACATAATAAACAGAATTAGAAAAACTGGGCAAGATACAAATATTAGCTTTTCAGGTCAGACCATAGCACAAAAGGAGATAGCAAAGTAAGATTTCAGTTTGGGATTAAAACCTCTTAAAAA
21	17641268	17641268	GRCh37	single base substitution	C	C	T	ACATAATAAACAGAATTAGAAAAACTGGGCAAGATACAAATATTAGCTTTTCAGGTCAGACCATAGCACAAAAGGAGATAGCAAAGTAAGATTTCAGTTTGGGATTAAAACCTCTTAAAAA
1	235875508	235875508	GRCh37	single base substitution	A	A	T	AGTTGTATTTGTAGAATGAAAAGTTCTGTCTGGAATGTCAAAACTTTGATCTATAAAAAAATACAAATAATACGATTAAGACACAAAGACCTAATTCTATTTGAGGCCTATCATAATTAAT
1	235875508	235875508	GRCh37	single base substitution	A	A	T	AGTTGTATTTGTAGAATGAAAAGTTCTGTCTGGAATGTCAAAACTTTGATCTATAAAAAAATACAAATAATACGATTAAGACACAAAGACCTAATTCTATTTGAGGCCTATCATAATTAAT
1	235875508	235875508	GRCh37	single base substitution	A	A	T	AGTTGTATTTGTAGAATGAAAAGTTCTGTCTGGAATGTCAAAACTTTGATCTATAAAAAAATACAAATAATACGATTAAGACACAAAGACCTAATTCTATTTGAGGCCTATCATAATTAAT
1	235875508	235875508	GRCh37	single base substitution	A	A	T	AGTTGTATTTGTAGAATGAAAAGTTCTGTCTGGAATGTCAAAACTTTGATCTATAAAAAAATACAAATAATACGATTAAGACACAAAGACCTAATTCTATTTGAGGCCTATCATAATTAAT
1	235875508	235875508	GRCh37	single base substitution	A	A	T	AGTTGTATTTGTAGAATGAAAAGTTCTGTCTGGAATGTCAAAACTTTGATCTATAAAAAAATACAAATAATACGATTAAGACACAAAGACCTAATTCTATTTGAGGCCTATCATAATTAAT
3	151252810	151252810	GRCh37	deletion of <=200bp	A	A	-	gactgataagggatccaataccagctttatcagtttctatgggtgtgatctttggcaattaaaaaaaaaagctatctacatttcagttttctcatctataaaattaaagatgatactatct
17	34310042	34310042	GRCh37	single base substitution	T	T	C	atccctccctcccttcctccctcccttcctcccttcctccctcccttcatccctccctgcttccctccctccatccattcctccttcccttcatccttccatccACACATTCTTCCCTTCC
17	34310042	34310042	GRCh37	single base substitution	T	T	C	atccctccctcccttcctccctcccttcctcccttcctccctcccttcatccctccctgcttccctccctccatccattcctccttcccttcatccttccatccACACATTCTTCCCTTCC
17	34310042	34310042	GRCh37	single base substitution	T	T	C	atccctccctcccttcctccctcccttcctcccttcctccctcccttcatccctccctgcttccctccctccatccattcctccttcccttcatccttccatccACACATTCTTCCCTTCC
17	34310042	34310042	GRCh37	single base substitution	T	T	C	atccctccctcccttcctccctcccttcctcccttcctccctcccttcatccctccctgcttccctccctccatccattcctccttcccttcatccttccatccACACATTCTTCCCTTCC
17	34310042	34310042	GRCh37	single base substitution	T	T	C	atccctccctcccttcctccctcccttcctcccttcctccctcccttcatccctccctgcttccctccctccatccattcctccttcccttcatccttccatccACACATTCTTCCCTTCC
17	34310042	34310042	GRCh37	single base substitution	T	T	C	atccctccctcccttcctccctcccttcctcccttcctccctcccttcatccctccctgcttccctccctccatccattcctccttcccttcatccttccatccACACATTCTTCCCTTCC
17	34310042	34310042	GRCh37	single base substitution	T	T	C	atccctccctcccttcctccctcccttcctcccttcctccctcccttcatccctccctgcttccctccctccatccattcctccttcccttcatccttccatccACACATTCTTCCCTTCC
17	34310042	34310042	GRCh37	single base substitution	T	T	C	atccctccctcccttcctccctcccttcctcccttcctccctcccttcatccctccctgcttccctccctccatccattcctccttcccttcatccttccatccACACATTCTTCCCTTCC
17	34310042	34310042	GRCh37	single base substitution	T	T	C	atccctccctcccttcctccctcccttcctcccttcctccctcccttcatccctccctgcttccctccctccatccattcctccttcccttcatccttccatccACACATTCTTCCCTTCC
17	34310042	34310042	GRCh37	single base substitution	T	T	C	atccctccctcccttcctccctcccttcctcccttcctccctcccttcatccctccctgcttccctccctccatccattcctccttcccttcatccttccatccACACATTCTTCCCTTCC
17	34310042	34310042	GRCh37	single base substitution	T	T	C	atccctccctcccttcctccctcccttcctcccttcctccctcccttcatccctccctgcttccctccctccatccattcctccttcccttcatccttccatccACACATTCTTCCCTTCC
17	34310042	34310042	GRCh37	single base substitution	T	T	C	atccctccctcccttcctccctcccttcctcccttcctccctcccttcatccctccctgcttccctccctccatccattcctccttcccttcatccttccatccACACATTCTTCCCTTCC
17	34310042	34310042	GRCh37	single base substitution	T	T	C	atccctccctcccttcctccctcccttcctcccttcctccctcccttcatccctccctgcttccctccctccatccattcctccttcccttcatccttccatccACACATTCTTCCCTTCC
11	132263604	132263604	GRCh37	insertion of <=200bp	-	-	A	ttgaaagacagcttatggtgagacactagggcaaagtgaagattgaacacctgaTAACAGAAAAAAACGAATGACCATGGCTTGCAATGGCAGAGGAATGAGAGTGCAAGGCTAAACACAC
15	39865199	39865199	GRCh37	single base substitution	G	G	T	cgataggaagatgaatggaagccattccaacacaaggagggctagccgttacctcacacagtgactgcaaaccacacagatatatcttcacaacctgtcccctgagccagatccaaaaatt
5	27695104	27695104	GRCh37	single base substitution	C	C	A	tcctcatctctcaccttataaaaaattcaaccaagataaattaaggacttaaacctaatacctgaaaccataaaaattctagaagattccactggaaaaattcttctggaaattggcttag
4	63652024	63652024	GRCh37	single base substitution	C	C	A	aggaagctctgatatttcttcctttctttttaggataattaatttcatcatagggctccacccttttgaccttatcaaattgagtcacttccaaaatccccacatcctaattccattatta
12	116010842	116010842	GRCh37	single base substitution	C	C	T	ACGGCCTTAGGAAAGAGTTAATTCTCTGTGAAATTACTGGGAATTATTTACATCTTTACACGGTGTTTTATATCTTTAAGTGCTTTCTGATTGCTTAGAAGCTAATCCCAGGTGGAGGCCA
12	116010842	116010842	GRCh37	single base substitution	C	C	T	ACGGCCTTAGGAAAGAGTTAATTCTCTGTGAAATTACTGGGAATTATTTACATCTTTACACGGTGTTTTATATCTTTAAGTGCTTTCTGATTGCTTAGAAGCTAATCCCAGGTGGAGGCCA
18	62581655	62581655	GRCh37	single base substitution	T	T	C	AGAATATCTTGTTAACTTCTTAACAAGGGACAGGCATTTATTAAAAAAGAGAGTTCTTGATATATGCTTCATACAAAGAGATTGAGATTTACTTCTGATATTCAGAAAGTGGCAGAACAAT
3	24774510	24774510	GRCh37	single base substitution	C	C	A	AGCATGCAAGTTTCCAATTACTACAGAATCTTAATGATTCTGTAATAATTAAAGAATAATCAACGTATGTATCGGGGTGTGTGTGTCAGTAATATTGAACCAGCGAACCAAAAATAATAAT
4	77884522	77884522	GRCh37	single base substitution	G	G	A	TTTCCTGTGATTACATTTCAGTGGGTAAAAGttgatcttcacaacaactttgtgaggtgggttggttggatattattcttcACCCAACACCTTCACCTCCTTTTTGATTGATCAGGACTCA
4	77884522	77884522	GRCh37	single base substitution	G	G	A	TTTCCTGTGATTACATTTCAGTGGGTAAAAGttgatcttcacaacaactttgtgaggtgggttggttggatattattcttcACCCAACACCTTCACCTCCTTTTTGATTGATCAGGACTCA
4	77884522	77884522	GRCh37	single base substitution	G	G	A	TTTCCTGTGATTACATTTCAGTGGGTAAAAGttgatcttcacaacaactttgtgaggtgggttggttggatattattcttcACCCAACACCTTCACCTCCTTTTTGATTGATCAGGACTCA
4	77884522	77884522	GRCh37	single base substitution	G	G	A	TTTCCTGTGATTACATTTCAGTGGGTAAAAGttgatcttcacaacaactttgtgaggtgggttggttggatattattcttcACCCAACACCTTCACCTCCTTTTTGATTGATCAGGACTCA
4	77884522	77884522	GRCh37	single base substitution	G	G	A	TTTCCTGTGATTACATTTCAGTGGGTAAAAGttgatcttcacaacaactttgtgaggtgggttggttggatattattcttcACCCAACACCTTCACCTCCTTTTTGATTGATCAGGACTCA
4	77884522	77884522	GRCh37	single base substitution	G	G	A	TTTCCTGTGATTACATTTCAGTGGGTAAAAGttgatcttcacaacaactttgtgaggtgggttggttggatattattcttcACCCAACACCTTCACCTCCTTTTTGATTGATCAGGACTCA
4	77884522	77884522	GRCh37	single base substitution	G	G	A	TTTCCTGTGATTACATTTCAGTGGGTAAAAGttgatcttcacaacaactttgtgaggtgggttggttggatattattcttcACCCAACACCTTCACCTCCTTTTTGATTGATCAGGACTCA
4	77884522	77884522	GRCh37	single base substitution	G	G	A	TTTCCTGTGATTACATTTCAGTGGGTAAAAGttgatcttcacaacaactttgtgaggtgggttggttggatattattcttcACCCAACACCTTCACCTCCTTTTTGATTGATCAGGACTCA
4	77884522	77884522	GRCh37	single base substitution	G	G	A	TTTCCTGTGATTACATTTCAGTGGGTAAAAGttgatcttcacaacaactttgtgaggtgggttggttggatattattcttcACCCAACACCTTCACCTCCTTTTTGATTGATCAGGACTCA
5	45083266	45083266	GRCh37	single base substitution	G	G	C	tggtcaaaaattttgcataggaagtatatactacaacataataaaggccatatatgagaagctagcagctaacatcatcctctatggtgaaaatcttatttgtcttttcctctaagattag
4	142171909	142171909	GRCh37	deletion of <=200bp	T	T	-	atatttttagaattgtaatatcttcttgttacgttgatcctgttatcatatattttgaccttttttttttgtcttgtttttaacttttaaagacagttttatctgatataaggatagctat
2	82419637	82419637	GRCh37	single base substitution	A	A	G	TAATTTAAAATTACTTAGATGtataaaaggaactcaaacatcttaacagcaaaaataaaaacaaaaacaaaaaaacaggcaatctcataaaaagtggacaaaatatctaaatagatatttc
2	60832394	60832394	GRCh37	single base substitution	T	T	C	AGGGGCAGACACTGTGGTTACTGCAGCTTCTGGGCACCCCCTTAACCCAGCCCAGCCCCCTCCTCCTCCTATGGACCTGGCCCTGGCAGCCACTTTATGGCAATCCCAGGTATGGACAGCA
12	124933196	124933196	GRCh37	single base substitution	G	G	A	GAAGGCCAAGGGCCTCAACTAGCAAGGAGAGATTTTCTAGGCTGCTGCAACAATGACCAGGTGGCCAAGTTGATCACCTGAGCTTGGACCAGTCGCGCAACTCTGGAAACTACAACAGCAG
12	124933196	124933196	GRCh37	single base substitution	G	G	A	GAAGGCCAAGGGCCTCAACTAGCAAGGAGAGATTTTCTAGGCTGCTGCAACAATGACCAGGTGGCCAAGTTGATCACCTGAGCTTGGACCAGTCGCGCAACTCTGGAAACTACAACAGCAG
12	124933196	124933196	GRCh37	single base substitution	G	G	A	GAAGGCCAAGGGCCTCAACTAGCAAGGAGAGATTTTCTAGGCTGCTGCAACAATGACCAGGTGGCCAAGTTGATCACCTGAGCTTGGACCAGTCGCGCAACTCTGGAAACTACAACAGCAG
12	124933196	124933196	GRCh37	single base substitution	G	G	A	GAAGGCCAAGGGCCTCAACTAGCAAGGAGAGATTTTCTAGGCTGCTGCAACAATGACCAGGTGGCCAAGTTGATCACCTGAGCTTGGACCAGTCGCGCAACTCTGGAAACTACAACAGCAG
12	124933196	124933196	GRCh37	single base substitution	G	G	A	GAAGGCCAAGGGCCTCAACTAGCAAGGAGAGATTTTCTAGGCTGCTGCAACAATGACCAGGTGGCCAAGTTGATCACCTGAGCTTGGACCAGTCGCGCAACTCTGGAAACTACAACAGCAG
12	124933196	124933196	GRCh37	single base substitution	G	G	A	GAAGGCCAAGGGCCTCAACTAGCAAGGAGAGATTTTCTAGGCTGCTGCAACAATGACCAGGTGGCCAAGTTGATCACCTGAGCTTGGACCAGTCGCGCAACTCTGGAAACTACAACAGCAG
12	124933196	124933196	GRCh37	single base substitution	G	G	A	GAAGGCCAAGGGCCTCAACTAGCAAGGAGAGATTTTCTAGGCTGCTGCAACAATGACCAGGTGGCCAAGTTGATCACCTGAGCTTGGACCAGTCGCGCAACTCTGGAAACTACAACAGCAG
12	124933196	124933196	GRCh37	single base substitution	G	G	A	GAAGGCCAAGGGCCTCAACTAGCAAGGAGAGATTTTCTAGGCTGCTGCAACAATGACCAGGTGGCCAAGTTGATCACCTGAGCTTGGACCAGTCGCGCAACTCTGGAAACTACAACAGCAG
12	124933196	124933196	GRCh37	single base substitution	G	G	A	GAAGGCCAAGGGCCTCAACTAGCAAGGAGAGATTTTCTAGGCTGCTGCAACAATGACCAGGTGGCCAAGTTGATCACCTGAGCTTGGACCAGTCGCGCAACTCTGGAAACTACAACAGCAG
12	124933196	124933196	GRCh37	single base substitution	G	G	A	GAAGGCCAAGGGCCTCAACTAGCAAGGAGAGATTTTCTAGGCTGCTGCAACAATGACCAGGTGGCCAAGTTGATCACCTGAGCTTGGACCAGTCGCGCAACTCTGGAAACTACAACAGCAG
15	33232593	33232594	GRCh37	deletion of <=200bp	TG	TG	-	CCAATTCAACGGTCCTCACAATACGCAAATTCCCATGTCTACTGCAAACAAAATAAAAATtgtgtgtgtgtgtgtgtgtgtgtgtgtgtgtgtgtgtgtgtctgtTCAATGGAGTTCAAAGA
15	33232593	33232594	GRCh37	deletion of <=200bp	TG	TG	-	CCAATTCAACGGTCCTCACAATACGCAAATTCCCATGTCTACTGCAAACAAAATAAAAATtgtgtgtgtgtgtgtgtgtgtgtgtgtgtgtgtgtgtgtgtctgtTCAATGGAGTTCAAAGA
15	33232593	33232594	GRCh37	deletion of <=200bp	TG	TG	-	CCAATTCAACGGTCCTCACAATACGCAAATTCCCATGTCTACTGCAAACAAAATAAAAATtgtgtgtgtgtgtgtgtgtgtgtgtgtgtgtgtgtgtgtgtctgtTCAATGGAGTTCAAAGA
1	209018057	209018057	GRCh37	single base substitution	G	G	A	agaaagaaaaagaaagaaaggaaaagaaagaaagaaagaaagaaagaaagaaagaaggaaggaaagaaagagaaagaaaggaggagaaaacggcgacagaacaagactctgtcaaaaaaaa
4	91844893	91844893	GRCh37	single base substitution	C	C	A	ACAGTCTTTTGAATTAGTGTATTTGCAGACATGTAGAAGATATGCATTAGAAGACTAGGGCaatttattttttaagaaaatatttatttattaaCAGTTTAATAAAGTTACTATGTTTGTA
4	91844893	91844893	GRCh37	single base substitution	C	C	A	ACAGTCTTTTGAATTAGTGTATTTGCAGACATGTAGAAGATATGCATTAGAAGACTAGGGCaatttattttttaagaaaatatttatttattaaCAGTTTAATAAAGTTACTATGTTTGTA
4	91844893	91844893	GRCh37	single base substitution	C	C	A	ACAGTCTTTTGAATTAGTGTATTTGCAGACATGTAGAAGATATGCATTAGAAGACTAGGGCaatttattttttaagaaaatatttatttattaaCAGTTTAATAAAGTTACTATGTTTGTA
4	91844893	91844893	GRCh37	single base substitution	C	C	A	ACAGTCTTTTGAATTAGTGTATTTGCAGACATGTAGAAGATATGCATTAGAAGACTAGGGCaatttattttttaagaaaatatttatttattaaCAGTTTAATAAAGTTACTATGTTTGTA
4	91844893	91844893	GRCh37	single base substitution	C	C	A	ACAGTCTTTTGAATTAGTGTATTTGCAGACATGTAGAAGATATGCATTAGAAGACTAGGGCaatttattttttaagaaaatatttatttattaaCAGTTTAATAAAGTTACTATGTTTGTA
4	91844893	91844893	GRCh37	single base substitution	C	C	A	ACAGTCTTTTGAATTAGTGTATTTGCAGACATGTAGAAGATATGCATTAGAAGACTAGGGCaatttattttttaagaaaatatttatttattaaCAGTTTAATAAAGTTACTATGTTTGTA
13	54097912	54097912	GRCh37	single base substitution	A	A	G	cacctctgttgcatagattcttcctccattccctccctcacctcttaacaaagctttaaaaatgtaaaaCAAACAGACAAACGAACAAAACAACAAAAAACATTCTTAGCTCACGTGCCAA
4	18871953	18871953	GRCh37	single base substitution	T	T	A	gactctggcataacattacgagacaaggaagaaaatcacaatattttatcccaaaatgtatttctttgccatatcttgcaatgtccctgcaaagctgtcctttgtgggggaaaatttgcat
2	63735243	63735243	GRCh37	single base substitution	G	G	C	gacaggccaacattcaaattcaagaaatacagagaacaccacaaagatgctcctcgagaagagcaaccccaagacaaatgatcgtcagattcaccaaggttgaaatgagggaaaaaacgtt
2	63735243	63735243	GRCh37	single base substitution	G	G	C	gacaggccaacattcaaattcaagaaatacagagaacaccacaaagatgctcctcgagaagagcaaccccaagacaaatgatcgtcagattcaccaaggttgaaatgagggaaaaaacgtt
2	63735243	63735243	GRCh37	single base substitution	G	G	C	gacaggccaacattcaaattcaagaaatacagagaacaccacaaagatgctcctcgagaagagcaaccccaagacaaatgatcgtcagattcaccaaggttgaaatgagggaaaaaacgtt
2	63735243	63735243	GRCh37	single base substitution	G	G	C	gacaggccaacattcaaattcaagaaatacagagaacaccacaaagatgctcctcgagaagagcaaccccaagacaaatgatcgtcagattcaccaaggttgaaatgagggaaaaaacgtt
2	63735243	63735243	GRCh37	single base substitution	G	G	C	gacaggccaacattcaaattcaagaaatacagagaacaccacaaagatgctcctcgagaagagcaaccccaagacaaatgatcgtcagattcaccaaggttgaaatgagggaaaaaacgtt
2	63735243	63735243	GRCh37	single base substitution	G	G	C	gacaggccaacattcaaattcaagaaatacagagaacaccacaaagatgctcctcgagaagagcaaccccaagacaaatgatcgtcagattcaccaaggttgaaatgagggaaaaaacgtt
2	63735243	63735243	GRCh37	single base substitution	G	G	C	gacaggccaacattcaaattcaagaaatacagagaacaccacaaagatgctcctcgagaagagcaaccccaagacaaatgatcgtcagattcaccaaggttgaaatgagggaaaaaacgtt
2	63735243	63735243	GRCh37	single base substitution	G	G	C	gacaggccaacattcaaattcaagaaatacagagaacaccacaaagatgctcctcgagaagagcaaccccaagacaaatgatcgtcagattcaccaaggttgaaatgagggaaaaaacgtt
X	93062290	93062290	GRCh37	single base substitution	T	T	C	gctgggttttctgcaggtactctggtttcctcccacatcccaaatatatacttgttagggtaactgggatgtctgacatggtcccagtgtgtgtaagcgtgggtgtatgtgaatgcgccct
1	49370855	49370855	GRCh37	single base substitution	T	T	C	GTGGAATCATAAATTGTGGGTTACTCATTGGATGCAAAGCCCTGTCCTTTTCAAGGGCCCTCAACCTTCAGAATCTTTCAGTCCTACCAGCCCCTCTATGAAAGACACTTACAACAAGAGG
1	49370855	49370855	GRCh37	single base substitution	T	T	C	GTGGAATCATAAATTGTGGGTTACTCATTGGATGCAAAGCCCTGTCCTTTTCAAGGGCCCTCAACCTTCAGAATCTTTCAGTCCTACCAGCCCCTCTATGAAAGACACTTACAACAAGAGG
1	49370855	49370855	GRCh37	single base substitution	T	T	C	GTGGAATCATAAATTGTGGGTTACTCATTGGATGCAAAGCCCTGTCCTTTTCAAGGGCCCTCAACCTTCAGAATCTTTCAGTCCTACCAGCCCCTCTATGAAAGACACTTACAACAAGAGG
1	49370855	49370855	GRCh37	single base substitution	T	T	C	GTGGAATCATAAATTGTGGGTTACTCATTGGATGCAAAGCCCTGTCCTTTTCAAGGGCCCTCAACCTTCAGAATCTTTCAGTCCTACCAGCCCCTCTATGAAAGACACTTACAACAAGAGG
10	28668265	28668265	GRCh37	single base substitution	C	C	T	GTTCAAGCTGGATCCTTCCCAGCCCTCTTGACTTCTGTATTAGACTAACAACTCAATTTCCGAAGCATAGGACTCTGCTCATTGAATTGGACCTCACTGAACGACCTGACCCATGCCCAAG
18	28549863	28549863	GRCh37	single base substitution	T	T	G	TGCAGGTAATAGCAAGAACACTTGCATAATAGCAGCATGTTTCATTAAGATAAAAAAAGATAAACCCTGCAGTAGTGGCATTCCAAAATAAATCAGCCCAGCCCTGCGCTGATCAGCATTC
15	94315507	94315507	GRCh37	single base substitution	G	G	C	TTGAATTAGGAAGAAAAGAGGAGAGGGCACAGTAAAGGCAGGCAAGAAAGGAGAGGTATGggccgggcgcagtggctcacgtctgtaatcccagcactttggaaggccgaggcgggaggat
15	94315507	94315507	GRCh37	single base substitution	G	G	C	TTGAATTAGGAAGAAAAGAGGAGAGGGCACAGTAAAGGCAGGCAAGAAAGGAGAGGTATGggccgggcgcagtggctcacgtctgtaatcccagcactttggaaggccgaggcgggaggat
13	36654463	36654463	GRCh37	single base substitution	A	A	G	GGAAAGCCGAAAGGTGAGACAAAGAGGCAGCAAGAAAACCAAGAGAACACGATATCATGCAGGATCAAAGGAGAGAGAAAAGCAAGCTGGAAATACCTGTGAAATCAAAACATCAAAATAT
13	36654463	36654463	GRCh37	single base substitution	A	A	G	GGAAAGCCGAAAGGTGAGACAAAGAGGCAGCAAGAAAACCAAGAGAACACGATATCATGCAGGATCAAAGGAGAGAGAAAAGCAAGCTGGAAATACCTGTGAAATCAAAACATCAAAATAT
13	36654463	36654463	GRCh37	single base substitution	A	A	G	GGAAAGCCGAAAGGTGAGACAAAGAGGCAGCAAGAAAACCAAGAGAACACGATATCATGCAGGATCAAAGGAGAGAGAAAAGCAAGCTGGAAATACCTGTGAAATCAAAACATCAAAATAT
2	57129408	57129409	GRCh37	deletion of <=200bp	AC	AC	-	AACACAAGCCAGGCAAAGTGTCAGTTTTGGTTCCTCATACTGATGCAACTGTGACTacagacacacacacacacacacacacacacacacacacaATGAGAGAGAGATTTCTACCACCTGCA
15	51813659	51813661	GRCh37	deletion of <=200bp	GTG	GTG	-	gataaaagttTGCtagtagtagtagtagtagtagtagtagtagtagtagtagtagtagtagtggtagtggtagtagtagtagtagtagcagCATTTTTTTCAGGTTAAATAACTTTCCCAGCT
15	51813659	51813661	GRCh37	deletion of <=200bp	GTG	GTG	-	gataaaagttTGCtagtagtagtagtagtagtagtagtagtagtagtagtagtagtagtagtggtagtggtagtagtagtagtagtagcagCATTTTTTTCAGGTTAAATAACTTTCCCAGCT
15	51813659	51813661	GRCh37	deletion of <=200bp	GTG	GTG	-	gataaaagttTGCtagtagtagtagtagtagtagtagtagtagtagtagtagtagtagtagtggtagtggtagtagtagtagtagtagcagCATTTTTTTCAGGTTAAATAACTTTCCCAGCT
12	42822667	42822667	GRCh37	single base substitution	T	T	G	TTGCCTTTTTAACTTCTTTTTTTTTTTTTTTTTAACTTAAGGGACTTTCTAAGTGACAGATATCGTTTAGGGAGCTGAATTGCCATCTTAAACTGTGATCTGTTTCATTATGATGGATGTT
12	42822667	42822667	GRCh37	single base substitution	T	T	G	TTGCCTTTTTAACTTCTTTTTTTTTTTTTTTTTAACTTAAGGGACTTTCTAAGTGACAGATATCGTTTAGGGAGCTGAATTGCCATCTTAAACTGTGATCTGTTTCATTATGATGGATGTT
12	42822667	42822667	GRCh37	single base substitution	T	T	G	TTGCCTTTTTAACTTCTTTTTTTTTTTTTTTTTAACTTAAGGGACTTTCTAAGTGACAGATATCGTTTAGGGAGCTGAATTGCCATCTTAAACTGTGATCTGTTTCATTATGATGGATGTT
12	42822667	42822667	GRCh37	single base substitution	T	T	G	TTGCCTTTTTAACTTCTTTTTTTTTTTTTTTTTAACTTAAGGGACTTTCTAAGTGACAGATATCGTTTAGGGAGCTGAATTGCCATCTTAAACTGTGATCTGTTTCATTATGATGGATGTT
12	42822667	42822667	GRCh37	single base substitution	T	T	G	TTGCCTTTTTAACTTCTTTTTTTTTTTTTTTTTAACTTAAGGGACTTTCTAAGTGACAGATATCGTTTAGGGAGCTGAATTGCCATCTTAAACTGTGATCTGTTTCATTATGATGGATGTT
12	42822667	42822667	GRCh37	single base substitution	T	T	G	TTGCCTTTTTAACTTCTTTTTTTTTTTTTTTTTAACTTAAGGGACTTTCTAAGTGACAGATATCGTTTAGGGAGCTGAATTGCCATCTTAAACTGTGATCTGTTTCATTATGATGGATGTT
12	42822667	42822667	GRCh37	single base substitution	T	T	G	TTGCCTTTTTAACTTCTTTTTTTTTTTTTTTTTAACTTAAGGGACTTTCTAAGTGACAGATATCGTTTAGGGAGCTGAATTGCCATCTTAAACTGTGATCTGTTTCATTATGATGGATGTT
12	42822667	42822667	GRCh37	single base substitution	T	T	G	TTGCCTTTTTAACTTCTTTTTTTTTTTTTTTTTAACTTAAGGGACTTTCTAAGTGACAGATATCGTTTAGGGAGCTGAATTGCCATCTTAAACTGTGATCTGTTTCATTATGATGGATGTT
12	42822667	42822667	GRCh37	single base substitution	T	T	G	TTGCCTTTTTAACTTCTTTTTTTTTTTTTTTTTAACTTAAGGGACTTTCTAAGTGACAGATATCGTTTAGGGAGCTGAATTGCCATCTTAAACTGTGATCTGTTTCATTATGATGGATGTT
12	42822667	42822667	GRCh37	single base substitution	T	T	G	TTGCCTTTTTAACTTCTTTTTTTTTTTTTTTTTAACTTAAGGGACTTTCTAAGTGACAGATATCGTTTAGGGAGCTGAATTGCCATCTTAAACTGTGATCTGTTTCATTATGATGGATGTT
12	42822667	42822667	GRCh37	single base substitution	T	T	G	TTGCCTTTTTAACTTCTTTTTTTTTTTTTTTTTAACTTAAGGGACTTTCTAAGTGACAGATATCGTTTAGGGAGCTGAATTGCCATCTTAAACTGTGATCTGTTTCATTATGATGGATGTT
18	8937212	8937212	GRCh37	single base substitution	G	G	A	acttaggattttatttttagtttacactacattccaaggaagattaatgtattactccatgaggaggggcagtgatctaagagggtcttgtgttttacagggaagaaaaaggcagatgttg
4	94358855	94358855	GRCh37	single base substitution	C	C	T	CATAAAAAATTAAAACTTTTAGAAAGGACTGCAATATACTGTACAGTCTATATCTCACTTCCCTCTTGCATTTAATCACACTCCATTTAGATGACATTCAGCTTTAATCTGCCTAGACTGC
4	94358855	94358855	GRCh37	single base substitution	C	C	T	CATAAAAAATTAAAACTTTTAGAAAGGACTGCAATATACTGTACAGTCTATATCTCACTTCCCTCTTGCATTTAATCACACTCCATTTAGATGACATTCAGCTTTAATCTGCCTAGACTGC
4	121053433	121053433	GRCh37	single base substitution	G	G	A	tggattaagccgtttctcagtaaatcgttccagttggacaaaatggcttgggtgggaaaagaaaatcaaaggaataatctcatgaagtctgataagctcaaatacctgtaatcaagtttag
4	121053433	121053433	GRCh37	single base substitution	G	G	A	tggattaagccgtttctcagtaaatcgttccagttggacaaaatggcttgggtgggaaaagaaaatcaaaggaataatctcatgaagtctgataagctcaaatacctgtaatcaagtttag
4	121053433	121053433	GRCh37	single base substitution	G	G	A	tggattaagccgtttctcagtaaatcgttccagttggacaaaatggcttgggtgggaaaagaaaatcaaaggaataatctcatgaagtctgataagctcaaatacctgtaatcaagtttag
8	84579619	84579619	GRCh37	insertion of <=200bp	-	-	T	AAGAAGCCTAACTGGACATATGAAAGCCTGGCATGTTTGTGTCTGTTTTCTCTCTCTTTGTTTTTTTTTACACTGTTTTATTCTAACCTCAGTTGAAAATGACTTTAAAAAGCCCAGGTCT
6	150134397	150134398	GRCh37	deletion of <=200bp	TG	TG	-	ATGGGTAGAAACGGAAATAATGGATTTTAGCTAGGCCTAAGAGTTTTTTTTTCTGTAAGAtgtgtgtgtgtgtgtgtgtgtgtgtgtgtACAGGTTACAGGCAAGAAAAGTCTCCTTAATCT
6	150134397	150134398	GRCh37	deletion of <=200bp	TG	TG	-	ATGGGTAGAAACGGAAATAATGGATTTTAGCTAGGCCTAAGAGTTTTTTTTTCTGTAAGAtgtgtgtgtgtgtgtgtgtgtgtgtgtgtACAGGTTACAGGCAAGAAAAGTCTCCTTAATCT
6	150134397	150134398	GRCh37	deletion of <=200bp	TG	TG	-	ATGGGTAGAAACGGAAATAATGGATTTTAGCTAGGCCTAAGAGTTTTTTTTTCTGTAAGAtgtgtgtgtgtgtgtgtgtgtgtgtgtgtACAGGTTACAGGCAAGAAAAGTCTCCTTAATCT
6	150134397	150134398	GRCh37	deletion of <=200bp	TG	TG	-	ATGGGTAGAAACGGAAATAATGGATTTTAGCTAGGCCTAAGAGTTTTTTTTTCTGTAAGAtgtgtgtgtgtgtgtgtgtgtgtgtgtgtACAGGTTACAGGCAAGAAAAGTCTCCTTAATCT
6	150134397	150134398	GRCh37	deletion of <=200bp	TG	TG	-	ATGGGTAGAAACGGAAATAATGGATTTTAGCTAGGCCTAAGAGTTTTTTTTTCTGTAAGAtgtgtgtgtgtgtgtgtgtgtgtgtgtgtACAGGTTACAGGCAAGAAAAGTCTCCTTAATCT
6	150134397	150134398	GRCh37	deletion of <=200bp	TG	TG	-	ATGGGTAGAAACGGAAATAATGGATTTTAGCTAGGCCTAAGAGTTTTTTTTTCTGTAAGAtgtgtgtgtgtgtgtgtgtgtgtgtgtgtACAGGTTACAGGCAAGAAAAGTCTCCTTAATCT
10	22321190	22321190	GRCh37	single base substitution	T	T	G	aacaaacaaaCAGACAAACAAACCAACAAAAAAACACaaaaacacctgagactgggtaatttataaagaaaagaggtttagttggctcactgatatggtttggctatgtccccacccaagt
14	33696888	33696888	GRCh37	single base substitution	A	A	T	tcctgtgtctctaatctcattcatgagggttccgccctctgtgacaattacctcccaatgattccacctccaagtaccatcacaatggggattttgactttcaacatttggattttaggag
14	33696888	33696888	GRCh37	single base substitution	A	A	T	tcctgtgtctctaatctcattcatgagggttccgccctctgtgacaattacctcccaatgattccacctccaagtaccatcacaatggggattttgactttcaacatttggattttaggag
14	33696888	33696888	GRCh37	single base substitution	A	A	T	tcctgtgtctctaatctcattcatgagggttccgccctctgtgacaattacctcccaatgattccacctccaagtaccatcacaatggggattttgactttcaacatttggattttaggag
14	33696888	33696888	GRCh37	single base substitution	A	A	T	tcctgtgtctctaatctcattcatgagggttccgccctctgtgacaattacctcccaatgattccacctccaagtaccatcacaatggggattttgactttcaacatttggattttaggag
14	33696888	33696888	GRCh37	single base substitution	A	A	T	tcctgtgtctctaatctcattcatgagggttccgccctctgtgacaattacctcccaatgattccacctccaagtaccatcacaatggggattttgactttcaacatttggattttaggag
14	33696888	33696888	GRCh37	single base substitution	A	A	T	tcctgtgtctctaatctcattcatgagggttccgccctctgtgacaattacctcccaatgattccacctccaagtaccatcacaatggggattttgactttcaacatttggattttaggag
14	33696888	33696888	GRCh37	single base substitution	A	A	T	tcctgtgtctctaatctcattcatgagggttccgccctctgtgacaattacctcccaatgattccacctccaagtaccatcacaatggggattttgactttcaacatttggattttaggag
14	33696888	33696888	GRCh37	single base substitution	A	A	T	tcctgtgtctctaatctcattcatgagggttccgccctctgtgacaattacctcccaatgattccacctccaagtaccatcacaatggggattttgactttcaacatttggattttaggag
14	33696888	33696888	GRCh37	single base substitution	A	A	T	tcctgtgtctctaatctcattcatgagggttccgccctctgtgacaattacctcccaatgattccacctccaagtaccatcacaatggggattttgactttcaacatttggattttaggag
14	33696888	33696888	GRCh37	single base substitution	A	A	T	tcctgtgtctctaatctcattcatgagggttccgccctctgtgacaattacctcccaatgattccacctccaagtaccatcacaatggggattttgactttcaacatttggattttaggag
14	33696888	33696888	GRCh37	single base substitution	A	A	T	tcctgtgtctctaatctcattcatgagggttccgccctctgtgacaattacctcccaatgattccacctccaagtaccatcacaatggggattttgactttcaacatttggattttaggag
18	41784006	41784006	GRCh37	single base substitution	G	G	A	ataaagccttaaactataaaaatcctagaagacaacctaggaaatactcttcttgatgtcggccttggcaaatagtttttggctaagtccccaaaagcaattgtaacaaagataaaaatat
11	38427781	38427781	GRCh37	single base substitution	A	A	G	cgaaaagatcaggaaaaaacaacctaaaacataaaaacaacaaaatgtctttggcactatattttctactccaaccaaaccccaaataaacagctATATTTACTCACACAATTTTATTAGG
14	104277847	104277847	GRCh37	single base substitution	A	A	G	ggctaagatgggtggatcacttgagcccaagagttcgagaacagtctgaacaacatagggagaccccatctctacaaaaaacacaaaaagtagccaggtgtagtagtgcaggcctgtagtc
14	104277847	104277847	GRCh37	single base substitution	A	A	G	ggctaagatgggtggatcacttgagcccaagagttcgagaacagtctgaacaacatagggagaccccatctctacaaaaaacacaaaaagtagccaggtgtagtagtgcaggcctgtagtc
14	104277847	104277847	GRCh37	single base substitution	A	A	G	ggctaagatgggtggatcacttgagcccaagagttcgagaacagtctgaacaacatagggagaccccatctctacaaaaaacacaaaaagtagccaggtgtagtagtgcaggcctgtagtc
14	104277847	104277847	GRCh37	single base substitution	A	A	G	ggctaagatgggtggatcacttgagcccaagagttcgagaacagtctgaacaacatagggagaccccatctctacaaaaaacacaaaaagtagccaggtgtagtagtgcaggcctgtagtc
14	104277847	104277847	GRCh37	single base substitution	A	A	G	ggctaagatgggtggatcacttgagcccaagagttcgagaacagtctgaacaacatagggagaccccatctctacaaaaaacacaaaaagtagccaggtgtagtagtgcaggcctgtagtc
14	104277847	104277847	GRCh37	single base substitution	A	A	G	ggctaagatgggtggatcacttgagcccaagagttcgagaacagtctgaacaacatagggagaccccatctctacaaaaaacacaaaaagtagccaggtgtagtagtgcaggcctgtagtc
14	104277847	104277847	GRCh37	single base substitution	A	A	G	ggctaagatgggtggatcacttgagcccaagagttcgagaacagtctgaacaacatagggagaccccatctctacaaaaaacacaaaaagtagccaggtgtagtagtgcaggcctgtagtc
18	18782335	18782336	GRCh37	deletion of <=200bp	TG	TG	-	agagtgagactctgtctcaaaataaataaataaatacatacataaataaataaaATCATAtgtgtgtgtgtgtgtgtgtgtgtgtgtgtgtgtgtTGATAATTagcgcctggctttactcca
22	38630512	38630512	GRCh37	single base substitution	T	T	C	tggagcagggacaaactatctcccctgcacccagtccaaattcttgacctataatatccatgaagaaactggatggttgttttacactagtgtgttttggcagtagttatttgcacagcca
22	38630512	38630512	GRCh37	single base substitution	T	T	C	tggagcagggacaaactatctcccctgcacccagtccaaattcttgacctataatatccatgaagaaactggatggttgttttacactagtgtgttttggcagtagttatttgcacagcca
22	38630512	38630512	GRCh37	single base substitution	T	T	C	tggagcagggacaaactatctcccctgcacccagtccaaattcttgacctataatatccatgaagaaactggatggttgttttacactagtgtgttttggcagtagttatttgcacagcca
22	38630512	38630512	GRCh37	single base substitution	T	T	C	tggagcagggacaaactatctcccctgcacccagtccaaattcttgacctataatatccatgaagaaactggatggttgttttacactagtgtgttttggcagtagttatttgcacagcca
22	38630512	38630512	GRCh37	single base substitution	T	T	C	tggagcagggacaaactatctcccctgcacccagtccaaattcttgacctataatatccatgaagaaactggatggttgttttacactagtgtgttttggcagtagttatttgcacagcca
22	38630512	38630512	GRCh37	single base substitution	T	T	C	tggagcagggacaaactatctcccctgcacccagtccaaattcttgacctataatatccatgaagaaactggatggttgttttacactagtgtgttttggcagtagttatttgcacagcca
22	38630512	38630512	GRCh37	single base substitution	T	T	C	tggagcagggacaaactatctcccctgcacccagtccaaattcttgacctataatatccatgaagaaactggatggttgttttacactagtgtgttttggcagtagttatttgcacagcca
22	38630512	38630512	GRCh37	single base substitution	T	T	C	tggagcagggacaaactatctcccctgcacccagtccaaattcttgacctataatatccatgaagaaactggatggttgttttacactagtgtgttttggcagtagttatttgcacagcca
22	38630512	38630512	GRCh37	single base substitution	T	T	C	tggagcagggacaaactatctcccctgcacccagtccaaattcttgacctataatatccatgaagaaactggatggttgttttacactagtgtgttttggcagtagttatttgcacagcca
22	38630512	38630512	GRCh37	single base substitution	T	T	C	tggagcagggacaaactatctcccctgcacccagtccaaattcttgacctataatatccatgaagaaactggatggttgttttacactagtgtgttttggcagtagttatttgcacagcca
21	22188298	22188298	GRCh37	single base substitution	T	T	G	aatccaggattcttccatcttgtgtttttgttgttgttgttgttgtttttgtttttgtttttgttttCTCCTTGGGCTTTTTAAATTACTTTTCACCTGATCAGTTAATTAGACATGAAAA
10	130844205	130844205	GRCh37	single base substitution	G	G	C	GCGGGCCGGATGACAGATGCTCCTCTCCCCATCCCACAGGCGACATTTAGTGCCCTCCGTGCCACGAGATACCGGGATGGCTGCAGGGGCACCACAATTAGATCGGCAGGATGTGAAAAGA
10	76727201	76727201	GRCh37	single base substitution	A	A	T	GCTAAACCAGAGGTAAGGAATTACTTGATCAGTAGCATTGCTTTCCTTTATCTAATTACTATAGATTGTGCAGTAGTATATCAAGACACGTTACGGTCTTTTGTGTTATTTTAAAGTTGGC
10	76727201	76727201	GRCh37	single base substitution	A	A	T	GCTAAACCAGAGGTAAGGAATTACTTGATCAGTAGCATTGCTTTCCTTTATCTAATTACTATAGATTGTGCAGTAGTATATCAAGACACGTTACGGTCTTTTGTGTTATTTTAAAGTTGGC
10	76727201	76727201	GRCh37	single base substitution	A	A	T	GCTAAACCAGAGGTAAGGAATTACTTGATCAGTAGCATTGCTTTCCTTTATCTAATTACTATAGATTGTGCAGTAGTATATCAAGACACGTTACGGTCTTTTGTGTTATTTTAAAGTTGGC
10	76727201	76727201	GRCh37	single base substitution	A	A	T	GCTAAACCAGAGGTAAGGAATTACTTGATCAGTAGCATTGCTTTCCTTTATCTAATTACTATAGATTGTGCAGTAGTATATCAAGACACGTTACGGTCTTTTGTGTTATTTTAAAGTTGGC
10	76727201	76727201	GRCh37	single base substitution	A	A	T	GCTAAACCAGAGGTAAGGAATTACTTGATCAGTAGCATTGCTTTCCTTTATCTAATTACTATAGATTGTGCAGTAGTATATCAAGACACGTTACGGTCTTTTGTGTTATTTTAAAGTTGGC
X	32815927	32815927	GRCh37	deletion of <=200bp	A	A	-	ATTCAAAAATCACTTAATGTCACTGTATAGGCCAAGGATATTGTTATTTCACCTGTAATTAAAAAAAAAAAGTTGTGAAAATAATCCTGGTAAGCTAATTGAAAAGAGATTCTCAGTTATC
X	32815927	32815927	GRCh37	deletion of <=200bp	A	A	-	ATTCAAAAATCACTTAATGTCACTGTATAGGCCAAGGATATTGTTATTTCACCTGTAATTAAAAAAAAAAAGTTGTGAAAATAATCCTGGTAAGCTAATTGAAAAGAGATTCTCAGTTATC
X	32815927	32815927	GRCh37	deletion of <=200bp	A	A	-	ATTCAAAAATCACTTAATGTCACTGTATAGGCCAAGGATATTGTTATTTCACCTGTAATTAAAAAAAAAAAGTTGTGAAAATAATCCTGGTAAGCTAATTGAAAAGAGATTCTCAGTTATC
X	32815927	32815927	GRCh37	deletion of <=200bp	A	A	-	ATTCAAAAATCACTTAATGTCACTGTATAGGCCAAGGATATTGTTATTTCACCTGTAATTAAAAAAAAAAAGTTGTGAAAATAATCCTGGTAAGCTAATTGAAAAGAGATTCTCAGTTATC
X	32815927	32815927	GRCh37	deletion of <=200bp	A	A	-	ATTCAAAAATCACTTAATGTCACTGTATAGGCCAAGGATATTGTTATTTCACCTGTAATTAAAAAAAAAAAGTTGTGAAAATAATCCTGGTAAGCTAATTGAAAAGAGATTCTCAGTTATC
X	32815927	32815927	GRCh37	deletion of <=200bp	A	A	-	ATTCAAAAATCACTTAATGTCACTGTATAGGCCAAGGATATTGTTATTTCACCTGTAATTAAAAAAAAAAAGTTGTGAAAATAATCCTGGTAAGCTAATTGAAAAGAGATTCTCAGTTATC
X	32815927	32815927	GRCh37	deletion of <=200bp	A	A	-	ATTCAAAAATCACTTAATGTCACTGTATAGGCCAAGGATATTGTTATTTCACCTGTAATTAAAAAAAAAAAGTTGTGAAAATAATCCTGGTAAGCTAATTGAAAAGAGATTCTCAGTTATC
X	32815927	32815927	GRCh37	deletion of <=200bp	A	A	-	ATTCAAAAATCACTTAATGTCACTGTATAGGCCAAGGATATTGTTATTTCACCTGTAATTAAAAAAAAAAAGTTGTGAAAATAATCCTGGTAAGCTAATTGAAAAGAGATTCTCAGTTATC
2	5309723	5309724	GRCh37	deletion of <=200bp	GA	GA	-	gtCTATTTTACATACAAGGAAACATTGGTATTGGTATCATATAATATGTTATGACagagggagagagagagagagagaggaagaCTTTTGGCGTTAGCTTTCTTCCTTTCTGGGTCAGAAGT
12	60387902	60387902	GRCh37	single base substitution	C	C	T	TAAATTATTTTCCTTTGTATTGACGTCTCAGGCATTAGACTTAACACAggttgtaaaactcgtaaaaagcttgtagaacatttccataagtttcatagagacagagaaagaattgacaatt
20	60506448	60506448	GRCh37	single base substitution	C	C	T	TGGGCCAGGTCAGGAAGCGTCCCCCGGCTGTCACCTCACCCTCTGCAGGCAGGGCGATGCCGCCAATACCCACAGAGCTCCTCCCAAGCCTCCACTCCGCTTCGGAATCCTCCTCACGACA
20	60506448	60506448	GRCh37	single base substitution	C	C	T	TGGGCCAGGTCAGGAAGCGTCCCCCGGCTGTCACCTCACCCTCTGCAGGCAGGGCGATGCCGCCAATACCCACAGAGCTCCTCCCAAGCCTCCACTCCGCTTCGGAATCCTCCTCACGACA
5	53086373	53086373	GRCh37	single base substitution	C	C	T	gccaatgtggtgaaacaccgtctctactaaaaatacaaaaattagtcgggcatggtggcacgcacctgtaatcctagctactccagaggctgaggcaggagaattgctcgaacctgggagg
5	53086373	53086373	GRCh37	single base substitution	C	C	T	gccaatgtggtgaaacaccgtctctactaaaaatacaaaaattagtcgggcatggtggcacgcacctgtaatcctagctactccagaggctgaggcaggagaattgctcgaacctgggagg
13	72459479	72459479	GRCh37	single base substitution	T	T	G	ccaactgcagctttaatttatattaccttattactaagattgagttttttttatatgctgtttggctatttgaattttcctcttcagtcaagtgtctgctcttttgcccattataagttat
3	170579762	170579762	GRCh37	single base substitution	C	C	T	attattgttaatttgtttgttataggtgtgataatggtatggcagttatgtttaaagagtccttatcttttagacactacatttagagatataagcataagtttatagaagaaatgataaa
3	170579762	170579762	GRCh37	single base substitution	C	C	T	attattgttaatttgtttgttataggtgtgataatggtatggcagttatgtttaaagagtccttatcttttagacactacatttagagatataagcataagtttatagaagaaatgataaa
3	170579762	170579762	GRCh37	single base substitution	C	C	T	attattgttaatttgtttgttataggtgtgataatggtatggcagttatgtttaaagagtccttatcttttagacactacatttagagatataagcataagtttatagaagaaatgataaa
3	170579762	170579762	GRCh37	single base substitution	C	C	T	attattgttaatttgtttgttataggtgtgataatggtatggcagttatgtttaaagagtccttatcttttagacactacatttagagatataagcataagtttatagaagaaatgataaa
3	170579762	170579762	GRCh37	single base substitution	C	C	T	attattgttaatttgtttgttataggtgtgataatggtatggcagttatgtttaaagagtccttatcttttagacactacatttagagatataagcataagtttatagaagaaatgataaa
3	170579762	170579762	GRCh37	single base substitution	C	C	T	attattgttaatttgtttgttataggtgtgataatggtatggcagttatgtttaaagagtccttatcttttagacactacatttagagatataagcataagtttatagaagaaatgataaa
3	170579762	170579762	GRCh37	single base substitution	C	C	T	attattgttaatttgtttgttataggtgtgataatggtatggcagttatgtttaaagagtccttatcttttagacactacatttagagatataagcataagtttatagaagaaatgataaa
3	170579762	170579762	GRCh37	single base substitution	C	C	T	attattgttaatttgtttgttataggtgtgataatggtatggcagttatgtttaaagagtccttatcttttagacactacatttagagatataagcataagtttatagaagaaatgataaa
1	218566054	218566054	GRCh37	single base substitution	A	A	C	AGAGAGCACCTAGTAGGTGCCAGGCAACCCCTTTGTGTGCTATCATTTCTAATTTCAATAAAGACTTGCAGAGAAATTGAACATCAGCTGTCTTTGCTTTTTACTTCTCTAAAACTGGATA
1	218566054	218566054	GRCh37	single base substitution	A	A	C	AGAGAGCACCTAGTAGGTGCCAGGCAACCCCTTTGTGTGCTATCATTTCTAATTTCAATAAAGACTTGCAGAGAAATTGAACATCAGCTGTCTTTGCTTTTTACTTCTCTAAAACTGGATA
1	218566054	218566054	GRCh37	single base substitution	A	A	C	AGAGAGCACCTAGTAGGTGCCAGGCAACCCCTTTGTGTGCTATCATTTCTAATTTCAATAAAGACTTGCAGAGAAATTGAACATCAGCTGTCTTTGCTTTTTACTTCTCTAAAACTGGATA
7	89174005	89174005	GRCh37	single base substitution	C	C	A	taagcaaaaagaacagagctggaggcatcaagctacctgatttccaactatactacgaggctacagtaatcaaaacagcatggtactggtaccaaaccagatacatagaccaatggaacag
7	83305876	83305876	GRCh37	single base substitution	A	A	C	CAAAATTTTTATACACAAGAACACCATTTAGCTTCTGTTGGTATCTGGTCTTATTCTTTTACATGTTAAGTCGATTTCTCTTTGAAGATCTGTTTTAAATTTCCGGTAAACGTGAGACACC
3	103519238	103519238	GRCh37	single base substitution	A	A	G	gaaatagctttcatttgaatttttccccttatagatgtctccccctcattggctgctttcaatatttttttctgtatttaattttcagaagttcaattatgatacgtcttatcatggattg
5	152403497	152403497	GRCh37	deletion of <=200bp	A	A	-	gccaagactgaatcatgaataaataagaaatgaatagcagtacttcccaaactcttcaggaaaaaaaaaatggaagaggagggaatactttcaaattcatttcacaatgccagtattaccc
1	106002991	106002991	GRCh37	deletion of <=200bp	G	G	-	ttccttaagatagtctttacttttggatcatttagtgcctgttgcaagaatgtgaagaaaggaagtttttacctattattaaaaagactgtatacattgcataaatcatatgaataatttg
15	96060332	96060332	GRCh37	single base substitution	C	C	A	CTGAGCTGCTCAGAAGGAGCGACACTGTGGAAGGGAACTGGCAACAAGATACCTGGAAAACCTGGAAGAGCAGCCAGATGCCTCTAAAAGTTCTGAGTGGGTTTTTTTTTTTAATTTCTCC
7	82455554	82455554	GRCh37	single base substitution	A	A	G	TCAGTGATTTTTCTCAGAATACTTAATTATAAATAACAATGCAATCAATATGTCACATCAAATCAATTAAAGAACCTGTAAATGCATTTTTAAAAGTCCAGGCCattttataatataataa
7	82455554	82455554	GRCh37	single base substitution	A	A	G	TCAGTGATTTTTCTCAGAATACTTAATTATAAATAACAATGCAATCAATATGTCACATCAAATCAATTAAAGAACCTGTAAATGCATTTTTAAAAGTCCAGGCCattttataatataataa
7	82455554	82455554	GRCh37	single base substitution	A	A	G	TCAGTGATTTTTCTCAGAATACTTAATTATAAATAACAATGCAATCAATATGTCACATCAAATCAATTAAAGAACCTGTAAATGCATTTTTAAAAGTCCAGGCCattttataatataataa
7	82455554	82455554	GRCh37	single base substitution	A	A	G	TCAGTGATTTTTCTCAGAATACTTAATTATAAATAACAATGCAATCAATATGTCACATCAAATCAATTAAAGAACCTGTAAATGCATTTTTAAAAGTCCAGGCCattttataatataataa
9	3123185	3123185	GRCh37	single base substitution	A	A	G	AAACGCAGATTTAAGAATACATTTAAACATTTGAAGCATAATATGTAGGAAAAAATCAGGATGCCTAATTTCCCAAATATTTGAGGATGAAATAATATATttattattattattatttatt
4	81665251	81665251	GRCh37	single base substitution	C	C	A	AACTATAGATTAGATTATTTCATTTATCTTTTAAAAGTATATAACATTACTTATGTAATTCATGTTCAATGGATTAAATTCATGATTTTCTATTTTTAAAAAGATAAAAGAGAAAAGGGTA
4	81665251	81665251	GRCh37	single base substitution	C	C	A	AACTATAGATTAGATTATTTCATTTATCTTTTAAAAGTATATAACATTACTTATGTAATTCATGTTCAATGGATTAAATTCATGATTTTCTATTTTTAAAAAGATAAAAGAGAAAAGGGTA
4	81665251	81665251	GRCh37	single base substitution	C	C	A	AACTATAGATTAGATTATTTCATTTATCTTTTAAAAGTATATAACATTACTTATGTAATTCATGTTCAATGGATTAAATTCATGATTTTCTATTTTTAAAAAGATAAAAGAGAAAAGGGTA
4	81665251	81665251	GRCh37	single base substitution	C	C	A	AACTATAGATTAGATTATTTCATTTATCTTTTAAAAGTATATAACATTACTTATGTAATTCATGTTCAATGGATTAAATTCATGATTTTCTATTTTTAAAAAGATAAAAGAGAAAAGGGTA
4	23046340	23046340	GRCh37	single base substitution	A	A	T	ATAAAGTTTATTTTGATTTAACATATGCTTTTTTTTGTATGTTTTTCTAGCACTTTTACAAGCACCATACATAAATAACATCTTGAAATAAATCTCTTGGATGTGATCCCCATCTTGATAG
4	23046340	23046340	GRCh37	single base substitution	A	A	T	ATAAAGTTTATTTTGATTTAACATATGCTTTTTTTTGTATGTTTTTCTAGCACTTTTACAAGCACCATACATAAATAACATCTTGAAATAAATCTCTTGGATGTGATCCCCATCTTGATAG
4	23046340	23046340	GRCh37	single base substitution	A	A	T	ATAAAGTTTATTTTGATTTAACATATGCTTTTTTTTGTATGTTTTTCTAGCACTTTTACAAGCACCATACATAAATAACATCTTGAAATAAATCTCTTGGATGTGATCCCCATCTTGATAG
2	64339346	64339346	GRCh37	single base substitution	T	T	C	TAAGTGCACAGATATGGCAAACATCTGAAAGTGTAAATGCCCGTATTTGGCTGACATTAGTATATCACATGGCTAGCAAGTATTAGCCTGTGTTCTAGTTCTAGCTGTCTTTGAACAAAGC
2	64339346	64339346	GRCh37	single base substitution	T	T	C	TAAGTGCACAGATATGGCAAACATCTGAAAGTGTAAATGCCCGTATTTGGCTGACATTAGTATATCACATGGCTAGCAAGTATTAGCCTGTGTTCTAGTTCTAGCTGTCTTTGAACAAAGC
2	64339346	64339346	GRCh37	single base substitution	T	T	C	TAAGTGCACAGATATGGCAAACATCTGAAAGTGTAAATGCCCGTATTTGGCTGACATTAGTATATCACATGGCTAGCAAGTATTAGCCTGTGTTCTAGTTCTAGCTGTCTTTGAACAAAGC
2	64339346	64339346	GRCh37	single base substitution	T	T	C	TAAGTGCACAGATATGGCAAACATCTGAAAGTGTAAATGCCCGTATTTGGCTGACATTAGTATATCACATGGCTAGCAAGTATTAGCCTGTGTTCTAGTTCTAGCTGTCTTTGAACAAAGC
Y	19343789	19343789	GRCh37	deletion of <=200bp	A	A	-	GCATGGTCAAACTTCTTTCATTAGCAATTCATGGGTCTATCATTCCCACACCTGCTGCTTAAAAAAAATGCATTGTACTTTAAGCCAGCCATAACTTTATGGGATAATTATTCCAATTAGA
2	128601797	128601797	GRCh37	single base substitution	C	C	A	tcattccctatggaagatgcagaaaaaaaggcaccatcttggaccagaaagccgcccttgccagacactgaacgtaccagcacctggatcttgcatttgccagcctccaaaactgtgagaa
2	128601797	128601797	GRCh37	single base substitution	C	C	A	tcattccctatggaagatgcagaaaaaaaggcaccatcttggaccagaaagccgcccttgccagacactgaacgtaccagcacctggatcttgcatttgccagcctccaaaactgtgagaa
2	128601797	128601797	GRCh37	single base substitution	C	C	A	tcattccctatggaagatgcagaaaaaaaggcaccatcttggaccagaaagccgcccttgccagacactgaacgtaccagcacctggatcttgcatttgccagcctccaaaactgtgagaa
[truncated: 341,634 more rows]
